# Supplementary material for: Development and Validation of a Novel Gene Signature for Predicting the Prognosis by Identifying m5C Modification Subtypes of Cervical Cancer
Source: Front Genet. 2021 Sep 22;12:733715. doi: 10.3389/fgene.2021.733715 (PMC8493221; doi:10.3389/fgene.2021.733715)
Supplement: Supplementary file 1 [file Presentation1.zip]

Archive with 4 entries (4 files):
- Table 1-4.DOCX
- Table 5.XLSX
- Table 6.XLSX
- Table 7.XLSX
