# Supplementary material for: Development and Validation of a Novel Gene Signature for Predicting the Prognosis by Identifying m5C Modification Subtypes of Cervical Cancer
Source: Front Genet. 2021 Sep 22;12:733715. doi: 10.3389/fgene.2021.733715 (PMC8493221; doi:10.3389/fgene.2021.733715)
Supplement: Supplementary file 1 [file Presentation1.zip › Table 5.XLSX]

## Sheet: S2
geneSet	description	link	size	overlap	expect	enrichmentRatio	pValue	FDR	overlapId	userId	DB
hsa05222	Small cell lung cancer	http://www.kegg.jp/kegg-bin/show_pathway?hsa05222+1021+1030+1282+1287+2335+317+3655+3673+3675+3688+3909+3911+3915+3918+5925+595+9134	93	17	3.25727	5.2191	1.48277e-08	4.41865e-06	1021;1030;1282;1287;2335;317;3655;3673;3675;3688;3909;3911;3915;3918;5925;595;9134	ITGB1;RB1;APAF1;LAMA5;CCNE2;LAMC1;ITGA2;CDK6;LAMA3;COL4A1;ITGA6;CDKN2B;ITGA3;LAMC2;COL4A5;CCND1;FN1	pathway_KEGG
hsa05200	Pathways in cancer	http://www.kegg.jp/kegg-bin/show_pathway?hsa05200+1021+1030+113+1282+1287+182+1956+2033+2335+23365+2737+3091+317+3480+3655+3673+3675+3688+3909+3911+3915+3918+4851+4853+4854+57449+5925+595+6093+650+6513+6655+7039+7046+7422+7428+8323+867+9134+9826	487	40	17.0569	2.3451	1.80471e-07	2.57448e-05	1021;1030;113;1282;1287;182;1956;2033;2335;23365;2737;3091;317;3480;3655;3673;3675;3688;3909;3911;3915;3918;4851;4853;4854;57449;5925;595;6093;650;6513;6655;7039;7046;7422;7428;8323;867;9134;9826	CBL;EP300;ITGB1;SOS2;ARHGEF12;ARHGEF11;PLEKHG5;ROCK1;RB1;ADCY7;APAF1;VEGFA;NOTCH2;TGFBR1;LAMA5;VHL;TGFA;IGF1R;CCNE2;HIF1A;FZD6;LAMC1;ITGA2;CDK6;NOTCH3;NOTCH1;BMP2;LAMA3;COL4A1;ITGA6;GLI3;CDKN2B;JAG1;ITGA3;LAMC2;SLC2A1;COL4A5;EGFR;CCND1;FN1	pathway_KEGG
hsa05205	Proteoglycans in cancer	http://www.kegg.jp/kegg-bin/show_pathway?hsa05205+1956+2318+2335+23365+3091+3339+3480+3673+3678+3688+3710+3791+4478+595+5962+6093+6655+7078+7422+8323+867+8826	183	22	6.40946	3.43243	2.97803e-07	2.57448e-05	1956;2318;2335;23365;3091;3339;3480;3673;3678;3688;3710;3791;4478;595;5962;6093;6655;7078;7422;8323;867;8826	CBL;ITGB1;ITPR3;IQGAP1;SOS2;ARHGEF12;ROCK1;HSPG2;RDX;VEGFA;IGF1R;HIF1A;KDR;TIMP3;FZD6;ITGA2;MSN;FLNC;ITGA5;EGFR;CCND1;FN1	pathway_KEGG
hsa05206	MicroRNAs in cancer	http://www.kegg.jp/kegg-bin/show_pathway?hsa05206+1021+1956+2033+23405+3371+3667+3678+4851+4853+4854+5268+595+5962+599+6093+6655+7078+7422+9134	144	19	5.04351	3.76722	4.74754e-07	2.57448e-05	1021;1956;2033;23405;3371;3667;3678;4851;4853;4854;5268;595;5962;599;6093;6655;7078;7422;9134	EP300;DICER1;SOS2;ROCK1;RDX;BCL2L2;VEGFA;NOTCH2;CCNE2;TIMP3;CDK6;NOTCH3;NOTCH1;IRS1;TNC;ITGA5;EGFR;CCND1;SERPINB5	pathway_KEGG
hsa05165	Human papillomavirus infection	http://www.kegg.jp/kegg-bin/show_pathway?hsa05165+1021+1282+1287+1452+182+1956+2033+2335+3371+3655+3673+3675+3678+3688+3909+3911+3915+3918+4851+4853+4854+5522+5925+5934+595+6655+7422+8323+9134	302	29	10.5774	2.7417	4.82456e-07	2.57448e-05	1021;1282;1287;1452;182;1956;2033;2335;3371;3655;3673;3675;3678;3688;3909;3911;3915;3918;4851;4853;4854;5522;5925;5934;595;6655;7422;8323;9134	EP300;ITGB1;RBL2;SOS2;RB1;CSNK1A1;VEGFA;NOTCH2;LAMA5;CCNE2;FZD6;LAMC1;ITGA2;CDK6;NOTCH3;NOTCH1;LAMA3;COL4A1;ITGA6;JAG1;ITGA3;TNC;LAMC2;COL4A5;ITGA5;EGFR;PPP2R2C;CCND1;FN1	pathway_KEGG
hsa04510	Focal adhesion	http://www.kegg.jp/kegg-bin/show_pathway?hsa04510+1282+1287+1793+1956+2318+2335+3371+3480+3655+3673+3675+3678+3688+3791+3909+3911+3915+3918+595+6093+6655+7422	190	22	6.65463	3.30597	5.76645e-07	2.57448e-05	1282;1287;1793;1956;2318;2335;3371;3480;3655;3673;3675;3678;3688;3791;3909;3911;3915;3918;595;6093;6655;7422	ITGB1;SOS2;ROCK1;DOCK1;VEGFA;LAMA5;IGF1R;KDR;LAMC1;ITGA2;LAMA3;COL4A1;ITGA6;ITGA3;FLNC;TNC;LAMC2;COL4A5;ITGA5;EGFR;CCND1;FN1	pathway_KEGG
hsa04512	ECM-receptor interaction	http://www.kegg.jp/kegg-bin/show_pathway?hsa04512+1282+1287+2335+3339+3371+3655+3673+3675+3678+3688+3909+3911+3915+3918	81	14	2.83697	4.93484	6.04745e-07	2.57448e-05	1282;1287;2335;3339;3371;3655;3673;3675;3678;3688;3909;3911;3915;3918	ITGB1;HSPG2;LAMA5;LAMC1;ITGA2;LAMA3;COL4A1;ITGA6;ITGA3;TNC;LAMC2;COL4A5;ITGA5;FN1	pathway_KEGG
hsa04151	PI3K-Akt signaling pathway	http://www.kegg.jp/kegg-bin/show_pathway?hsa04151+1021+1282+1287+1956+1969+2069+2335+3371+3480+3655+3667+3673+3675+3678+3688+3791+3909+3911+3915+3918+5522+5934+595+6655+7039+7422+9134+9180	333	28	11.6631	2.40073	1.07335e-05	0.000399823	1021;1282;1287;1956;1969;2069;2335;3371;3480;3655;3667;3673;3675;3678;3688;3791;3909;3911;3915;3918;5522;5934;595;6655;7039;7422;9134;9180	ITGB1;RBL2;SOS2;VEGFA;LAMA5;TGFA;IGF1R;CCNE2;KDR;OSMR;LAMC1;EPHA2;ITGA2;CDK6;LAMA3;IRS1;EREG;COL4A1;ITGA6;ITGA3;TNC;LAMC2;COL4A5;ITGA5;EGFR;PPP2R2C;CCND1;FN1	pathway_KEGG
hsa05146	Amoebiasis	http://www.kegg.jp/kegg-bin/show_pathway?hsa05146+1281+1282+1287+2335+2919+3909+3911+3915+3918+5275+6317+6318	92	12	3.22224	3.72411	7.51577e-05	0.00248856	1281;1282;1287;2335;2919;3909;3911;3915;3918;5275;6317;6318	LAMA5;LAMC1;LAMA3;COL4A1;LAMC2;COL4A5;SERPINB3;SERPINB13;COL3A1;SERPINB4;CXCL1;FN1	pathway_KEGG
hsa04520	Adherens junction	http://www.kegg.jp/kegg-bin/show_pathway?hsa04520+10810+1500+1956+2033+3480+5797+7046+7082+8826	65	9	2.27658	3.95329	0.000384897	0.0104272	10810;1500;1956;2033;3480;5797;7046;7082;8826	EP300;IQGAP1;TJP1;CTNND1;TGFBR1;IGF1R;WASF3;PTPRM;EGFR	pathway_KEGG
hsa04974	Protein digestion and absorption	http://www.kegg.jp/kegg-bin/show_pathway?hsa04974+1281+1282+1287+1289+1290+4311+50509+54407+6550	65	9	2.27658	3.95329	0.000384897	0.0104272	1281;1282;1287;1289;1290;4311;50509;54407;6550	SLC38A2;COL5A3;SLC9A3;COL4A1;COL4A5;COL5A2;COL5A1;COL3A1;MME	pathway_KEGG
hsa05412	Arrhythmogenic right ventricular cardiomyopathy (ARVC)	http://www.kegg.jp/kegg-bin/show_pathway?hsa05412+1824+1829+1832+3655+3673+3675+3678+3688+488	66	9	2.31161	3.89339	0.000432403	0.010738	1824;1829;1832;3655;3673;3675;3678;3688;488	ITGB1;ATP2A2;DSG2;DSP;ITGA2;DSC2;ITGA6;ITGA3;ITGA5	pathway_KEGG
hsa01522	Endocrine resistance	http://www.kegg.jp/kegg-bin/show_pathway?hsa01522+113+182+1956+3480+4851+4853+4854+5925+595+6655	92	10	3.22224	3.10343	0.00130252	0.0298578	113;182;1956;3480;4851;4853;4854;5925;595;6655	SOS2;RB1;ADCY7;NOTCH2;IGF1R;NOTCH3;NOTCH1;JAG1;EGFR;CCND1	pathway_KEGG
hsa05224	Breast cancer	http://www.kegg.jp/kegg-bin/show_pathway?hsa05224+1021+1452+182+1956+3480+4851+4853+4854+5925+595+6655+8323	137	12	4.79834	2.50087	0.00290055	0.0617403	1021;1452;182;1956;3480;4851;4853;4854;5925;595;6655;8323	SOS2;RB1;CSNK1A1;NOTCH2;IGF1R;FZD6;CDK6;NOTCH3;NOTCH1;JAG1;EGFR;CCND1	pathway_KEGG
hsa04330	Notch signaling pathway	http://www.kegg.jp/kegg-bin/show_pathway?hsa04330+182+2033+4851+4853+4854+6868	44	6	1.54107	3.89339	0.00397379	0.0789459	182;2033;4851;4853;4854;6868	EP300;ADAM17;NOTCH2;NOTCH3;NOTCH1;JAG1	pathway_KEGG
hsa04392	Hippo signaling pathway	http://www.kegg.jp/kegg-bin/show_pathway?hsa04392+10413+122786+26524+7003	21	4	0.735512	5.43839	0.00546635	0.100545	10413;122786;26524;7003	LATS2;TEAD1;FRMD6;YAP1	pathway_KEGG
hsa04066	HIF-1 signaling pathway	http://www.kegg.jp/kegg-bin/show_pathway?hsa04066+1956+2033+3091+3099+3480+5209+6513+7422+7428	95	9	3.32732	2.70488	0.00573578	0.100545	1956;2033;3091;3099;3480;5209;6513;7422;7428	EP300;VEGFA;VHL;HK2;IGF1R;HIF1A;PFKFB3;SLC2A1;EGFR	pathway_KEGG
hsa04933	AGE-RAGE signaling pathway in diabetic complications	http://www.kegg.jp/kegg-bin/show_pathway?hsa04933+1281+1282+1287+2152+2335+3552+595+7046+7422	97	9	3.39736	2.64911	0.00657095	0.107819	1281;1282;1287;2152;2335;3552;595;7046;7422	VEGFA;TGFBR1;F3;COL4A1;COL4A5;IL1A;CCND1;COL3A1;FN1	pathway_KEGG
hsa04934	Cushing syndrome	http://www.kegg.jp/kegg-bin/show_pathway?hsa04934+1021+1030+113+1956+196+3710+3949+5925+595+8323+9134	134	11	4.69327	2.34378	0.00700234	0.107819	1021;1030;113;1956;196;3710;3949;5925;595;8323;9134	ITPR3;RB1;ADCY7;AHR;CCNE2;FZD6;CDK6;LDLR;CDKN2B;EGFR;CCND1	pathway_KEGG
hsa05211	Renal cell carcinoma	http://www.kegg.jp/kegg-bin/show_pathway?hsa05211+2033+3091+6513+6655+7039+7422+7428	65	7	2.27658	3.07478	0.0072362	0.107819	2033;3091;6513;6655;7039;7422;7428	EP300;SOS2;VEGFA;VHL;TGFA;HIF1A;SLC2A1	pathway_KEGG
hsa04810	Regulation of actin cytoskeleton	http://www.kegg.jp/kegg-bin/show_pathway?hsa04810+1793+1956+2335+23365+3655+3673+3675+3678+3688+4478+5962+6093+6655+8826	199	14	6.96985	2.00865	0.0096071	0.13512	1793;1956;2335;23365;3655;3673;3675;3678;3688;4478;5962;6093;6655;8826	ITGB1;IQGAP1;SOS2;ARHGEF12;ROCK1;DOCK1;RDX;ITGA2;MSN;ITGA6;ITGA3;ITGA5;EGFR;FN1	pathway_KEGG
hsa05214	Glioma	http://www.kegg.jp/kegg-bin/show_pathway?hsa05214+1021+1956+3480+5925+595+6655+7039	69	7	2.41668	2.89653	0.00997528	0.13512	1021;1956;3480;5925;595;6655;7039	SOS2;RB1;TGFA;IGF1R;CDK6;EGFR;CCND1	pathway_KEGG
hsa04068	FoxO signaling pathway	http://www.kegg.jp/kegg-bin/show_pathway?hsa04068+1030+10769+1956+2033+3480+3667+5934+595+6655+7046	125	10	4.37805	2.28412	0.0118301	0.153276	1030;10769;1956;2033;3480;3667;5934;595;6655;7046	EP300;RBL2;SOS2;TGFBR1;IGF1R;PLK2;IRS1;CDKN2B;EGFR;CCND1	pathway_KEGG
hsa05225	Hepatocellular carcinoma	http://www.kegg.jp/kegg-bin/show_pathway?hsa05225+1021+1452+1956+3480+5925+595+6601+6655+7039+7046+8323	146	11	5.11356	2.15114	0.012963	0.160957	1021;1452;1956;3480;5925;595;6601;6655;7039;7046;8323	SOS2;RB1;SMARCC2;CSNK1A1;TGFBR1;TGFA;IGF1R;FZD6;CDK6;EGFR;CCND1	pathway_KEGG
hsa04919	Thyroid hormone signaling pathway	http://www.kegg.jp/kegg-bin/show_pathway?hsa04919+2033+23389+3091+4851+4853+4854+488+595+6513	110	9	3.85268	2.33604	0.0144812	0.172616	2033;23389;3091;4851;4853;4854;488;595;6513	EP300;ATP2A2;MED13L;NOTCH2;HIF1A;NOTCH3;NOTCH1;SLC2A1;CCND1	pathway_KEGG
hsa05212	Pancreatic cancer	http://www.kegg.jp/kegg-bin/show_pathway?hsa05212+1021+1956+5925+595+7039+7046+7422	75	7	2.62683	2.66481	0.0154037	0.17655	1021;1956;5925;595;7039;7046;7422	RB1;VEGFA;TGFBR1;TGFA;CDK6;EGFR;CCND1	pathway_KEGG
hsa05215	Prostate cancer	http://www.kegg.jp/kegg-bin/show_pathway?hsa05215+1956+2033+3480+5925+595+6655+7039+9134	94	8	3.29229	2.42992	0.0166353	0.183605	1956;2033;3480;5925;595;6655;7039;9134	EP300;SOS2;RB1;TGFA;IGF1R;CCNE2;EGFR;CCND1	pathway_KEGG
hsa04390	Hippo signaling pathway	http://www.kegg.jp/kegg-bin/show_pathway?hsa04390+10413+122786+26524+4086+5522+595+650+7003+7046+8323	136	10	4.76331	2.09938	0.0203838	0.216942	10413;122786;26524;4086;5522;595;650;7003;7046;8323	LATS2;TEAD1;TGFBR1;FZD6;SMAD1;BMP2;FRMD6;YAP1;PPP2R2C;CCND1	pathway_KEGG
hsa05414	Dilated cardiomyopathy (DCM)	http://www.kegg.jp/kegg-bin/show_pathway?hsa05414+113+3655+3673+3675+3678+3688+488	83	7	2.90702	2.40796	0.0255374	0.261356	113;3655;3673;3675;3678;3688;488	ITGB1;ATP2A2;ADCY7;ITGA2;ITGA6;ITGA3;ITGA5	pathway_KEGG
hsa04115	p53 signaling pathway	http://www.kegg.jp/kegg-bin/show_pathway?hsa04115+1021+317+5268+595+8795+9134	66	6	2.31161	2.5956	0.0271881	0.261356	1021;317;5268;595;8795;9134	APAF1;TNFRSF10B;CCNE2;CDK6;CCND1;SERPINB5	pathway_KEGG
hsa05223	Non-small cell lung cancer	http://www.kegg.jp/kegg-bin/show_pathway?hsa05223+1021+1956+5925+595+6655+7039	66	6	2.31161	2.5956	0.0271881	0.261356	1021;1956;5925;595;6655;7039	SOS2;RB1;TGFA;CDK6;EGFR;CCND1	pathway_KEGG
hsa04360	Axon guidance	http://www.kegg.jp/kegg-bin/show_pathway?hsa04360+10509+10512+1969+2043+219699+23365+3688+5362+5365+5921+6093	165	11	5.77902	1.90344	0.0293946	0.273738	10509;10512;1969;2043;219699;23365;3688;5362;5365;5921;6093	ITGB1;RASA1;ARHGEF12;ROCK1;SEMA3C;PLXNB3;PLXNA2;SEMA4B;EPHA2;UNC5B;EPHA4	pathway_KEGG
hsa04014	Ras signaling pathway	http://www.kegg.jp/kegg-bin/show_pathway?hsa04014+1956+1969+3480+3791+5321+5921+5966+6655+7039+7422+8831+8844+9462	209	13	7.32009	1.77593	0.0309667	0.279638	1956;1969;3480;3791;5321;5921;5966;6655;7039;7422;8831;8844;9462	REL;RASA1;SOS2;SYNGAP1;RASAL2;KSR1;VEGFA;TGFA;IGF1R;KDR;EPHA2;EGFR;PLA2G4A	pathway_KEGG
hsa04926	Relaxin signaling pathway	http://www.kegg.jp/kegg-bin/show_pathway?hsa04926+113+1281+1282+1287+1956+4322+6655+7046+7422	126	9	4.41307	2.0394	0.0319362	0.279912	113;1281;1282;1287;1956;4322;6655;7046;7422	SOS2;ADCY7;VEGFA;TGFBR1;COL4A1;COL4A5;EGFR;COL3A1;MMP13	pathway_KEGG
hsa04218	Cellular senescence	http://www.kegg.jp/kegg-bin/show_pathway?hsa04218+1021+1030+28996+3552+3710+5925+5934+595+7046+9134	152	10	5.3237	1.87839	0.0398784	0.318361	1021;1030;28996;3552;3710;5925;5934;595;7046;9134	ITPR3;RBL2;RB1;TGFBR1;CCNE2;HIPK2;CDK6;CDKN2B;IL1A;CCND1	pathway_KEGG
hsa04972	Pancreatic secretion	http://www.kegg.jp/kegg-bin/show_pathway?hsa04972+113+3710+488+5874+760+9545	73	6	2.55678	2.3467	0.0417513	0.318361	113;3710;488;5874;760;9545	ITPR3;ATP2A2;ADCY7;RAB27B;RAB3D;CA2	pathway_KEGG
hsa04976	Bile secretion	http://www.kegg.jp/kegg-bin/show_pathway?hsa04976+113+3949+6513+6550+760	55	5	1.92634	2.5956	0.0423277	0.318361	113;3949;6513;6550;760	ADCY7;LDLR;SLC9A3;CA2;SLC2A1	pathway_KEGG
hsa04913	Ovarian steroidogenesis	http://www.kegg.jp/kegg-bin/show_pathway?hsa04913+113+3480+3949+5321	38	4	1.33093	3.00543	0.0425672	0.318361	113;3480;3949;5321	ADCY7;IGF1R;LDLR;PLA2G4A	pathway_KEGG
hsa05219	Bladder cancer	http://www.kegg.jp/kegg-bin/show_pathway?hsa05219+1956+5925+595+7422	38	4	1.33093	3.00543	0.0425672	0.318361	1956;5925;595;7422	RB1;VEGFA;EGFR;CCND1	pathway_KEGG
hsa04640	Hematopoietic cell lineage	http://www.kegg.jp/kegg-bin/show_pathway?hsa04640+100133941+3552+3655+3673+3675+3678+4311	93	7	3.25727	2.14904	0.0436455	0.318361	100133941;3552;3655;3673;3675;3678;4311	ITGA2;ITGA6;ITGA3;IL1A;ITGA5;CD24;MME	pathway_KEGG
hsa04611	Platelet activation	http://www.kegg.jp/kegg-bin/show_pathway?hsa04611+113+1281+23365+3673+3688+3710+5321+6093	113	8	3.95775	2.02135	0.0438013	0.318361	113;1281;23365;3673;3688;3710;5321;6093	ITGB1;ITPR3;ARHGEF12;ROCK1;ADCY7;ITGA2;PLA2G4A;COL3A1	pathway_KEGG
hsa00910	Nitrogen metabolism	http://www.kegg.jp/kegg-bin/show_pathway?hsa00910+760+771	10	2	0.350244	5.71031	0.0456403	0.323829	760;771	CA2;CA12	pathway_KEGG
hsa05220	Chronic myeloid leukemia	http://www.kegg.jp/kegg-bin/show_pathway?hsa05220+1021+5925+595+6655+7046+867	76	6	2.66185	2.25407	0.0492552	0.337936	1021;5925;595;6655;7046;867	CBL;SOS2;RB1;TGFBR1;CDK6;CCND1	pathway_KEGG
GO:0043588	skin development	http://amigo.geneontology.org/amigo/term/GO:0043588	231	34	8.10606	4.19439	8.51541e-13	4.82057e-09	182;360;1001;1281;1289;1290;1824;1828;1829;1830;1832;1956;1969;2069;3655;3673;3675;3854;3911;4851;5275;5493;6093;6662;8323;8754;8796;9620;10413;11005;26085;50509;54206;55870	ASH1L;ROCK1;CELSR1;LAMA5;PPL;DSG2;ADAM9;DSP;FZD6;EPHA2;ITGA2;NOTCH1;COL5A3;SCEL;AQP3;EREG;DSC2;CDH3;ITGA6;ERRFI1;JAG1;ITGA3;SOX9;YAP1;EGFR;SERPINB13;COL5A2;COL5A1;DSG3;SPINK5;COL3A1;KRT6B;KLK13;DSG1	geneontology_Biological_Process
GO:0034330	cell junction organization	http://amigo.geneontology.org/amigo/term/GO:0034330	240	33	8.42188	3.91836	1.27548e-11	3.61025e-08	667;1001;1500;1828;1829;1832;1969;2318;2335;2706;3655;3673;3678;3791;3909;3911;3915;3918;5339;5962;6093;7046;7082;7422;8826;9231;9748;23499;54751;90102;143098;144100;100506658	MACF1;DLG5;IQGAP1;SLK;TJP1;ROCK1;CTNND1;PLEC;RDX;VEGFA;TGFBR1;LAMA5;FBLIM1;DSG2;MPP7;PLEKHA7;KDR;DSP;OCLN;LAMC1;EPHA2;ITGA2;PHLDB2;LAMA3;GJB2;CDH3;ITGA6;FLNC;LAMC2;ITGA5;DST;DSG1;FN1	geneontology_Biological_Process
GO:0030855	epithelial cell differentiation	http://amigo.geneontology.org/amigo/term/GO:0030855	478	48	16.7736	2.86164	2.92842e-11	5.52594e-08	182;360;595;639;650;1001;1021;1282;1824;1828;1829;1830;1832;1969;2069;2195;3091;3673;3854;3911;4478;4643;4851;5275;5493;5753;5962;6093;6662;7082;7422;7498;8609;8754;8796;8826;9231;9788;10409;10413;10765;11005;26085;26298;54206;54507;122786;100133941	KDM5B;DLG5;IQGAP1;TJP1;ROCK1;MYO1E;RDX;VEGFA;LAMA5;KLF7;EHF;PPL;DSG2;PRDM1;HIF1A;PTK6;ADAM9;DSP;ADAMTSL4;EPHA2;FAT1;ITGA2;CDK6;NOTCH1;BMP2;FRMD6;XDH;SCEL;AQP3;EREG;MSN;DSC2;COL4A1;CDH3;ERRFI1;JAG1;MTSS1;SOX9;YAP1;SERPINB13;CD24;CCND1;DSG3;SPINK5;KRT6B;KLK13;DSG1;BASP1	geneontology_Biological_Process
GO:0050673	epithelial cell proliferation	http://amigo.geneontology.org/amigo/term/GO:0050673	303	35	10.6326	3.29175	4.19927e-10	5.40511e-07	595;599;650;1001;1021;1030;1956;1969;2069;2152;3091;3791;3915;4163;4851;5268;5365;5797;5925;6239;6662;6868;7039;7046;7128;7422;7498;9788;10413;10765;26298;54206;83481;153090;253260	RREB1;RICTOR;KDM5B;ADAM17;RB1;BCL2L2;VEGFA;TGFBR1;DAB2IP;EPPK1;EHF;TGFA;HIF1A;KDR;PLXNB3;LAMC1;F3;EPHA2;CDK6;TNFAIP3;NOTCH1;PTPRM;BMP2;XDH;EREG;CDH3;MCC;CDKN2B;ERRFI1;MTSS1;SOX9;YAP1;EGFR;CCND1;SERPINB5	geneontology_Biological_Process
GO:0050678	regulation of epithelial cell proliferation	http://amigo.geneontology.org/amigo/term/GO:0050678	261	32	9.1588	3.49391	5.42399e-10	5.40511e-07	595;650;1001;1021;1030;1956;2069;2152;3091;3791;3915;4163;4851;5268;5365;5797;5925;6239;6662;6868;7039;7046;7128;7422;7498;9788;10413;10765;54206;83481;153090;253260	RREB1;RICTOR;KDM5B;ADAM17;RB1;VEGFA;TGFBR1;DAB2IP;EPPK1;TGFA;HIF1A;KDR;PLXNB3;LAMC1;F3;CDK6;TNFAIP3;NOTCH1;PTPRM;BMP2;XDH;EREG;CDH3;MCC;CDKN2B;ERRFI1;MTSS1;SOX9;YAP1;EGFR;CCND1;SERPINB5	geneontology_Biological_Process
GO:0034329	cell junction assembly	http://amigo.geneontology.org/amigo/term/GO:0034329	205	28	7.19369	3.8923	5.72878e-10	5.40511e-07	667;1001;1500;1828;1969;2318;2335;2706;3655;3673;3678;3791;3909;3911;3915;3918;5339;6093;7082;7422;8826;9231;9748;23499;54751;90102;143098;100506658	MACF1;DLG5;IQGAP1;SLK;TJP1;ROCK1;CTNND1;PLEC;VEGFA;LAMA5;FBLIM1;MPP7;KDR;OCLN;LAMC1;EPHA2;ITGA2;PHLDB2;LAMA3;GJB2;CDH3;ITGA6;FLNC;LAMC2;ITGA5;DST;DSG1;FN1	geneontology_Biological_Process
GO:0008544	epidermis development	http://amigo.geneontology.org/amigo/term/GO:0008544	259	31	9.08862	3.41086	1.85845e-09	1.50296e-06	182;360;488;646;1001;1824;1828;1829;1830;1832;1956;1969;2069;3854;3909;3911;3918;4851;5275;5493;6093;6662;8323;8609;8754;8796;9620;10413;11005;26085;54206	ATP2A2;ROCK1;CELSR1;LAMA5;KLF7;PPL;DSG2;ADAM9;DSP;FZD6;EPHA2;NOTCH1;LAMA3;SCEL;AQP3;EREG;DSC2;CDH3;ERRFI1;JAG1;LAMC2;SOX9;YAP1;EGFR;SERPINB13;DSG3;SPINK5;BNC1;KRT6B;KLK13;DSG1	geneontology_Biological_Process
GO:0007044	cell-substrate junction assembly	http://amigo.geneontology.org/amigo/term/GO:0007044	85	17	2.98275	5.69944	4.58992e-09	3.24795e-06	667;2335;3655;3673;3678;3791;3909;3911;3915;3918;5339;6093;7422;8826;9748;23499;90102	MACF1;IQGAP1;SLK;ROCK1;PLEC;VEGFA;LAMA5;KDR;LAMC1;ITGA2;PHLDB2;LAMA3;ITGA6;LAMC2;ITGA5;DST;FN1	geneontology_Biological_Process
GO:0030198	extracellular matrix organization	http://amigo.geneontology.org/amigo/term/GO:0030198	279	31	9.79044	3.16635	1.1292e-08	7.10268e-06	1281;1282;1287;1289;1290;2335;3339;3371;3655;3673;3675;3678;3688;3791;3909;3911;3915;3918;4322;4643;4811;4851;5268;5925;6662;7046;9644;11005;50509;54507;90102	ITGB1;HSPG2;MYO1E;RB1;SH3PXD2A;TGFBR1;LAMA5;KDR;ADAMTSL4;NID1;LAMC1;ITGA2;NOTCH1;PHLDB2;COL5A3;LAMA3;COL4A1;ITGA6;ITGA3;TNC;LAMC2;COL4A5;ITGA5;SOX9;COL5A2;COL5A1;SERPINB5;SPINK5;COL3A1;MMP13;FN1	geneontology_Biological_Process
GO:0030216	keratinocyte differentiation	http://amigo.geneontology.org/amigo/term/GO:0030216	140	21	4.91276	4.27458	1.6253e-08	9.2008e-06	182;360;1001;1824;1828;1829;1830;1832;1969;2069;3854;4851;5275;5493;6093;8754;8796;10413;11005;26085;54206	ROCK1;PPL;DSG2;ADAM9;DSP;EPHA2;NOTCH1;SCEL;AQP3;EREG;DSC2;CDH3;ERRFI1;JAG1;YAP1;SERPINB13;DSG3;SPINK5;KRT6B;KLK13;DSG1	geneontology_Biological_Process
GO:0009913	epidermal cell differentiation	http://amigo.geneontology.org/amigo/term/GO:0009913	175	22	6.14096	3.5825	1.90446e-07	9.80102e-05	182;360;1001;1824;1828;1829;1830;1832;1969;2069;3854;4851;5275;5493;6093;8609;8754;8796;10413;11005;26085;54206	ROCK1;KLF7;PPL;DSG2;ADAM9;DSP;EPHA2;NOTCH1;SCEL;AQP3;EREG;DSC2;CDH3;ERRFI1;JAG1;YAP1;SERPINB13;DSG3;SPINK5;KRT6B;KLK13;DSG1	geneontology_Biological_Process
GO:0043062	extracellular structure organization	http://amigo.geneontology.org/amigo/term/GO:0043062	320	31	11.2292	2.76067	2.67297e-07	0.000126097	1281;1282;1287;1289;1290;2335;3339;3371;3655;3673;3675;3678;3688;3791;3909;3911;3915;3918;4322;4643;4811;4851;5268;5925;6662;7046;9644;11005;50509;54507;90102	ITGB1;HSPG2;MYO1E;RB1;SH3PXD2A;TGFBR1;LAMA5;KDR;ADAMTSL4;NID1;LAMC1;ITGA2;NOTCH1;PHLDB2;COL5A3;LAMA3;COL4A1;ITGA6;ITGA3;TNC;LAMC2;COL4A5;ITGA5;SOX9;COL5A2;COL5A1;SERPINB5;SPINK5;COL3A1;MMP13;FN1	geneontology_Biological_Process
GO:0048729	tissue morphogenesis	http://amigo.geneontology.org/amigo/term/GO:0048729	484	40	16.9841	2.35514	3.48406e-07	0.000151717	182;317;650;760;1281;1282;1289;1832;1952;1956;1969;2043;2737;3091;3371;3673;3675;3678;3688;3911;4086;4478;4851;5268;6239;6497;6662;6868;7046;7422;7798;8323;9231;9620;9788;10413;10512;10765;57534;90102	RREB1;SKI;KDM5B;ITGB1;DLG5;MIB1;LUZP1;ADAM17;APAF1;CELSR1;VEGFA;TGFBR1;LAMA5;HIF1A;SEMA3C;DSP;FZD6;CELSR2;SMAD1;EPHA2;ITGA2;NOTCH1;BMP2;PHLDB2;MSN;COL4A1;GLI3;EPHA4;JAG1;ITGA3;CA2;TNC;MTSS1;ITGA5;SOX9;YAP1;EGFR;COL5A1;SERPINB5;COL3A1	geneontology_Biological_Process
GO:0016055	Wnt signaling pathway	http://amigo.geneontology.org/amigo/term/GO:0016055	361	33	12.6679	2.60501	4.1821e-07	0.000169106	595;650;1001;1363;1452;1500;1952;1956;2737;3675;4163;4851;6497;6662;7128;8323;8796;9620;9736;10076;10413;10927;23499;26524;26959;54764;65125;80351;83595;153090;154810;283149;100133941	BCL9L;USP34;SKI;TNKS2;MACF1;WNK1;ZRANB1;CTNND1;HBP1;LATS2;SPIN1;CSNK1A1;CELSR1;DAB2IP;PTPRU;FZD6;AMOTL1;CELSR2;TNFAIP3;NOTCH1;BMP2;SCEL;CDH3;MCC;GLI3;ITGA3;SOX9;YAP1;EGFR;CD24;CCND1;SOX7;CPE	geneontology_Biological_Process
GO:0030111	regulation of Wnt signaling pathway	http://amigo.geneontology.org/amigo/term/GO:0030111	230	25	8.07097	3.09752	4.7537e-07	0.000174656	650;1001;1452;1500;1956;2737;3675;4163;4851;6497;6662;7128;8323;8796;9736;10076;10413;10927;23499;26524;54764;65125;80351;83595;153090	USP34;SKI;TNKS2;MACF1;WNK1;ZRANB1;CTNND1;LATS2;SPIN1;CSNK1A1;DAB2IP;PTPRU;FZD6;TNFAIP3;NOTCH1;BMP2;SCEL;CDH3;MCC;GLI3;ITGA3;SOX9;YAP1;EGFR;SOX7	geneontology_Biological_Process
GO:0198738	cell-cell signaling by wnt	http://amigo.geneontology.org/amigo/term/GO:0198738	364	33	12.7732	2.58354	5.0555e-07	0.000174656	595;650;1001;1363;1452;1500;1952;1956;2737;3675;4163;4851;6497;6662;7128;8323;8796;9620;9736;10076;10413;10927;23499;26524;26959;54764;65125;80351;83595;153090;154810;283149;100133941	BCL9L;USP34;SKI;TNKS2;MACF1;WNK1;ZRANB1;CTNND1;HBP1;LATS2;SPIN1;CSNK1A1;CELSR1;DAB2IP;PTPRU;FZD6;AMOTL1;CELSR2;TNFAIP3;NOTCH1;BMP2;SCEL;CDH3;MCC;GLI3;ITGA3;SOX9;YAP1;EGFR;CD24;CCND1;SOX7;CPE	geneontology_Biological_Process
GO:0048514	blood vessel morphogenesis	http://amigo.geneontology.org/amigo/term/GO:0048514	473	39	16.5981	2.34966	5.24492e-07	0.000174656	182;639;1281;1282;1969;2069;2152;2335;2969;3091;3099;3339;3552;3678;3688;3791;3911;4086;4162;4643;4851;4854;5286;5797;5921;6093;7046;7128;7422;7498;9990;10413;10769;11005;23328;28996;57178;153090;219699	ITGB1;RASA1;GTF2I;ROCK1;HSPG2;MYO1E;SLC12A6;PIK3C2A;ZMIZ1;SASH1;VEGFA;TGFBR1;LAMA5;DAB2IP;HK2;PRDM1;HIF1A;KDR;HIPK2;SMAD1;F3;EPHA2;UNC5B;NOTCH3;TNFAIP3;NOTCH1;PTPRM;PLK2;XDH;EREG;COL4A1;MCAM;JAG1;IL1A;ITGA5;YAP1;SPINK5;COL3A1;FN1	geneontology_Biological_Process
GO:0042060	wound healing	http://amigo.geneontology.org/amigo/term/GO:0042060	444	37	15.5805	2.37477	8.1065e-07	0.000254949	667;1001;1281;1289;1793;1832;1956;2069;2152;2335;2737;3091;3371;3552;3673;3678;3710;4162;4851;5055;5339;5493;6239;6868;7046;7128;7975;8323;9620;10413;23186;23348;23499;26509;83481;90102;221037	RREB1;ITPR3;MACF1;MAFK;JMJD1C;ADAM17;MYOF;RCOR1;DOCK9;PLEC;DOCK1;CELSR1;TGFBR1;EPPK1;PPL;HIF1A;DSP;FZD6;F3;ITGA2;TNFAIP3;NOTCH1;PHLDB2;EREG;CDH3;GLI3;MCAM;SERPINB2;TNC;IL1A;ITGA5;YAP1;EGFR;DST;COL5A1;COL3A1;FN1	geneontology_Biological_Process
GO:0001655	urogenital system development	http://amigo.geneontology.org/amigo/term/GO:0001655	271	27	9.50971	2.8392	9.40061e-07	0.000264051	182;317;650;760;1282;2043;2737;3371;3655;3675;3911;4086;4311;4643;4811;4851;4854;5268;6662;7046;7422;8826;9231;9788;10409;10413;100133941	DLG5;IQGAP1;MYO1E;APAF1;VEGFA;TGFBR1;LAMA5;NID1;SMAD1;NOTCH3;NOTCH1;BMP2;COL4A1;ITGA6;GLI3;EPHA4;JAG1;ITGA3;CA2;TNC;MTSS1;SOX9;YAP1;CD24;SERPINB5;MME;BASP1	geneontology_Biological_Process
GO:0010631	epithelial cell migration	http://amigo.geneontology.org/amigo/term/GO:0010631	239	25	8.38679	2.98088	9.7952e-07	0.000264051	1793;1969;3091;3673;3675;3688;3791;4163;4851;5286;5797;6239;6286;6662;6868;7046;7422;8754;10769;23328;23499;57449;83481;153090;154810	RREB1;ITGB1;MACF1;ADAM17;PLEKHG5;PIK3C2A;DOCK1;SASH1;VEGFA;TGFBR1;DAB2IP;EPPK1;HIF1A;KDR;ADAM9;AMOTL1;EPHA2;ITGA2;NOTCH1;PTPRM;PLK2;MCC;ITGA3;SOX9;S100P	geneontology_Biological_Process
GO:0072001	renal system development	http://amigo.geneontology.org/amigo/term/GO:0072001	239	25	8.38679	2.98088	9.7952e-07	0.000264051	182;317;650;760;1282;2043;2737;3655;3675;3911;4086;4311;4643;4811;4851;4854;6662;7046;7422;8826;9231;9788;10409;10413;100133941	DLG5;IQGAP1;MYO1E;APAF1;VEGFA;TGFBR1;LAMA5;NID1;SMAD1;NOTCH3;NOTCH1;BMP2;COL4A1;ITGA6;GLI3;EPHA4;JAG1;ITGA3;CA2;MTSS1;SOX9;YAP1;CD24;MME;BASP1	geneontology_Biological_Process
GO:0090132	epithelium migration	http://amigo.geneontology.org/amigo/term/GO:0090132	240	25	8.42188	2.96846	1.05881e-06	0.00027245	1793;1969;3091;3673;3675;3688;3791;4163;4851;5286;5797;6239;6286;6662;6868;7046;7422;8754;10769;23328;23499;57449;83481;153090;154810	RREB1;ITGB1;MACF1;ADAM17;PLEKHG5;PIK3C2A;DOCK1;SASH1;VEGFA;TGFBR1;DAB2IP;EPPK1;HIF1A;KDR;ADAM9;AMOTL1;EPHA2;ITGA2;NOTCH1;PTPRM;PLK2;MCC;ITGA3;SOX9;S100P	geneontology_Biological_Process
GO:0031581	hemidesmosome assembly	http://amigo.geneontology.org/amigo/term/GO:0031581	12	6	0.421094	14.2486	1.38342e-06	0.000339341	667;3655;3909;3915;3918;5339	PLEC;LAMC1;LAMA3;ITGA6;LAMC2;DST	geneontology_Biological_Process
GO:0090130	tissue migration	http://amigo.geneontology.org/amigo/term/GO:0090130	244	25	8.56225	2.91979	1.43865e-06	0.000339341	1793;1969;3091;3673;3675;3688;3791;4163;4851;5286;5797;6239;6286;6662;6868;7046;7422;8754;10769;23328;23499;57449;83481;153090;154810	RREB1;ITGB1;MACF1;ADAM17;PLEKHG5;PIK3C2A;DOCK1;SASH1;VEGFA;TGFBR1;DAB2IP;EPPK1;HIF1A;KDR;ADAM9;AMOTL1;EPHA2;ITGA2;NOTCH1;PTPRM;PLK2;MCC;ITGA3;SOX9;S100P	geneontology_Biological_Process
GO:0050679	positive regulation of epithelial cell proliferation	http://amigo.geneontology.org/amigo/term/GO:0050679	153	19	5.36895	3.53887	1.59244e-06	0.000348912	595;650;1001;1956;2152;3091;3791;3915;4851;5365;6239;6662;6868;7039;7046;7128;7422;10765;253260	RREB1;RICTOR;KDM5B;ADAM17;VEGFA;TGFBR1;TGFA;HIF1A;KDR;PLXNB3;LAMC1;F3;TNFAIP3;NOTCH1;BMP2;CDH3;SOX9;EGFR;CCND1	geneontology_Biological_Process
GO:0010632	regulation of epithelial cell migration	http://amigo.geneontology.org/amigo/term/GO:0010632	183	21	6.42169	3.27017	1.66413e-06	0.000348912	1793;1969;3091;3673;3675;3791;4163;4851;5286;5797;6239;6662;6868;7422;8754;10769;23328;23499;83481;153090;154810	RREB1;MACF1;ADAM17;PIK3C2A;DOCK1;SASH1;VEGFA;DAB2IP;EPPK1;HIF1A;KDR;ADAM9;AMOTL1;EPHA2;ITGA2;NOTCH1;PTPRM;PLK2;MCC;ITGA3;SOX9	geneontology_Biological_Process
GO:0007160	cell-matrix adhesion	http://amigo.geneontology.org/amigo/term/GO:0007160	183	21	6.42169	3.27017	1.66413e-06	0.000348912	182;1021;1281;2335;3655;3673;3675;3688;3791;3911;4811;5921;6093;7422;8754;8826;9748;23499;50488;50509;90102	ITGB1;MACF1;RASA1;IQGAP1;SLK;MINK1;ROCK1;VEGFA;LAMA5;KDR;ADAM9;NID1;ITGA2;CDK6;PHLDB2;COL5A3;ITGA6;JAG1;ITGA3;COL3A1;FN1	geneontology_Biological_Process
GO:0002009	morphogenesis of an epithelium	http://amigo.geneontology.org/amigo/term/GO:0002009	385	33	13.5101	2.44262	1.78369e-06	0.000360624	182;317;650;760;1282;1289;1952;1956;1969;2043;2737;3091;3371;3678;3911;4478;4851;5268;6239;6497;6662;6868;7422;7798;8323;9231;9620;9788;10413;10512;10765;57534;90102	RREB1;SKI;KDM5B;DLG5;MIB1;LUZP1;ADAM17;APAF1;CELSR1;VEGFA;LAMA5;HIF1A;SEMA3C;FZD6;CELSR2;EPHA2;NOTCH1;BMP2;PHLDB2;MSN;COL4A1;GLI3;EPHA4;JAG1;CA2;TNC;MTSS1;ITGA5;SOX9;YAP1;EGFR;COL5A1;SERPINB5	geneontology_Biological_Process
GO:0072006	nephron development	http://amigo.geneontology.org/amigo/term/GO:0072006	116	16	4.07058	3.93065	2.6792e-06	0.000522999	182;650;2737;3675;3911;4643;4811;4851;4854;6662;7422;8826;9788;10409;10413;100133941	IQGAP1;MYO1E;VEGFA;LAMA5;NID1;NOTCH3;NOTCH1;BMP2;GLI3;JAG1;ITGA3;MTSS1;SOX9;YAP1;CD24;BASP1	geneontology_Biological_Process
GO:0030335	positive regulation of cell migration	http://amigo.geneontology.org/amigo/term/GO:0030335	393	33	13.7908	2.39289	2.80102e-06	0.000528552	650;1793;1956;2152;2335;3091;3480;3655;3673;3675;3678;3791;3918;4162;4851;5286;5962;6239;6317;6662;6868;7046;7422;8754;8826;10509;10512;10769;23224;23328;65125;153090;154810	RREB1;WNK1;IQGAP1;ADAM17;PIK3C2A;DOCK1;RDX;SASH1;VEGFA;TGFBR1;DAB2IP;SYNE2;IGF1R;HIF1A;SEMA3C;KDR;ADAM9;SEMA4B;AMOTL1;F3;ITGA2;NOTCH1;PLK2;BMP2;ITGA6;MCAM;ITGA3;LAMC2;SERPINB3;ITGA5;SOX9;EGFR;FN1	geneontology_Biological_Process
GO:0031589	cell-substrate adhesion	http://amigo.geneontology.org/amigo/term/GO:0031589	272	26	9.5448	2.724	3.26723e-06	0.000596639	182;1021;1281;1793;2335;3655;3673;3675;3678;3688;3791;3911;3915;4811;4851;5921;6093;6239;7422;8754;8826;9748;23499;50488;50509;90102	RREB1;ITGB1;MACF1;RASA1;IQGAP1;SLK;MINK1;ROCK1;DOCK1;VEGFA;LAMA5;KDR;ADAM9;NID1;LAMC1;ITGA2;CDK6;NOTCH1;PHLDB2;COL5A3;ITGA6;JAG1;ITGA3;ITGA5;COL3A1;FN1	geneontology_Biological_Process
GO:0001667	ameboidal-type cell migration	http://amigo.geneontology.org/amigo/term/GO:0001667	326	29	11.4397	2.53503	3.73979e-06	0.000661591	1793;1969;2335;3091;3673;3675;3688;3791;3911;4163;4851;5286;5797;6239;6286;6662;6868;7046;7422;8754;10509;10512;10769;23328;23499;57449;83481;153090;154810	RREB1;ITGB1;MACF1;ADAM17;PLEKHG5;PIK3C2A;DOCK1;SASH1;VEGFA;TGFBR1;LAMA5;DAB2IP;EPPK1;HIF1A;SEMA3C;KDR;ADAM9;SEMA4B;AMOTL1;EPHA2;ITGA2;NOTCH1;PTPRM;PLK2;MCC;ITGA3;SOX9;S100P;FN1	geneontology_Biological_Process
GO:0001822	kidney development	http://amigo.geneontology.org/amigo/term/GO:0001822	227	23	7.9657	2.88738	4.61894e-06	0.000792357	182;317;650;760;2043;2737;3675;3911;4086;4311;4643;4811;4851;4854;6662;7046;7422;8826;9231;9788;10409;10413;100133941	DLG5;IQGAP1;MYO1E;APAF1;VEGFA;TGFBR1;LAMA5;NID1;SMAD1;NOTCH3;NOTCH1;BMP2;GLI3;EPHA4;JAG1;ITGA3;CA2;MTSS1;SOX9;YAP1;CD24;MME;BASP1	geneontology_Biological_Process
GO:2000147	positive regulation of cell motility	http://amigo.geneontology.org/amigo/term/GO:2000147	404	33	14.1768	2.32774	5.0846e-06	0.000846586	650;1793;1956;2152;2335;3091;3480;3655;3673;3675;3678;3791;3918;4162;4851;5286;5962;6239;6317;6662;6868;7046;7422;8754;8826;10509;10512;10769;23224;23328;65125;153090;154810	RREB1;WNK1;IQGAP1;ADAM17;PIK3C2A;DOCK1;RDX;SASH1;VEGFA;TGFBR1;DAB2IP;SYNE2;IGF1R;HIF1A;SEMA3C;KDR;ADAM9;SEMA4B;AMOTL1;F3;ITGA2;NOTCH1;PLK2;BMP2;ITGA6;MCAM;ITGA3;LAMC2;SERPINB3;ITGA5;SOX9;EGFR;FN1	geneontology_Biological_Process
GO:0010810	regulation of cell-substrate adhesion	http://amigo.geneontology.org/amigo/term/GO:0010810	166	19	5.82514	3.26173	5.43368e-06	0.00087886	182;1021;1793;2335;3655;3675;3678;3791;4811;4851;5921;6093;6239;7422;8826;9748;23499;50488;90102	RREB1;MACF1;RASA1;IQGAP1;SLK;MINK1;ROCK1;DOCK1;VEGFA;KDR;NID1;CDK6;NOTCH1;PHLDB2;ITGA6;JAG1;ITGA3;ITGA5;FN1	geneontology_Biological_Process
GO:0060828	regulation of canonical Wnt signaling pathway	http://amigo.geneontology.org/amigo/term/GO:0060828	169	19	5.93041	3.20383	7.07429e-06	0.00111243	650;1001;1452;1500;1956;2737;4163;4851;6662;8323;8796;9736;10076;10413;26524;65125;80351;83595;153090	USP34;TNKS2;WNK1;CTNND1;LATS2;CSNK1A1;DAB2IP;PTPRU;FZD6;NOTCH1;BMP2;SCEL;CDH3;MCC;GLI3;SOX9;YAP1;EGFR;SOX7	geneontology_Biological_Process
GO:0046578	regulation of Ras protein signal transduction	http://amigo.geneontology.org/amigo/term/GO:0046578	185	20	6.49187	3.08078	7.38459e-06	0.00112984	867;1281;3675;3688;4851;4853;5921;5962;6655;7204;8831;9826;10564;11214;23365;50618;55785;57449;64857;153090	CBL;ITGB1;TRIO;RASA1;ITSN2;AKAP13;SOS2;ARHGEF12;ARFGEF2;ARHGEF11;PLEKHG5;SYNGAP1;RDX;NOTCH2;DAB2IP;PLEKHG2;FGD6;NOTCH1;ITGA3;COL3A1	geneontology_Biological_Process
GO:0051272	positive regulation of cellular component movement	http://amigo.geneontology.org/amigo/term/GO:0051272	413	33	14.4927	2.27702	8.11823e-06	0.0012094	650;1793;1956;2152;2335;3091;3480;3655;3673;3675;3678;3791;3918;4162;4851;5286;5962;6239;6317;6662;6868;7046;7422;8754;8826;10509;10512;10769;23224;23328;65125;153090;154810	RREB1;WNK1;IQGAP1;ADAM17;PIK3C2A;DOCK1;RDX;SASH1;VEGFA;TGFBR1;DAB2IP;SYNE2;IGF1R;HIF1A;SEMA3C;KDR;ADAM9;SEMA4B;AMOTL1;F3;ITGA2;NOTCH1;PLK2;BMP2;ITGA6;MCAM;ITGA3;LAMC2;SERPINB3;ITGA5;SOX9;EGFR;FN1	geneontology_Biological_Process
GO:0001525	angiogenesis	http://amigo.geneontology.org/amigo/term/GO:0001525	400	32	14.0365	2.27978	1.09264e-05	0.001586	182;1282;1969;2069;2152;2335;2969;3091;3099;3339;3552;3678;3688;3791;3911;4086;4162;4851;4854;5286;5797;6093;7046;7128;7422;9990;10769;11005;23328;28996;153090;219699	ITGB1;GTF2I;ROCK1;HSPG2;SLC12A6;PIK3C2A;SASH1;VEGFA;TGFBR1;LAMA5;DAB2IP;HK2;HIF1A;KDR;HIPK2;SMAD1;F3;EPHA2;UNC5B;NOTCH3;TNFAIP3;NOTCH1;PTPRM;PLK2;EREG;COL4A1;MCAM;JAG1;IL1A;ITGA5;SPINK5;FN1	geneontology_Biological_Process
GO:0034332	adherens junction organization	http://amigo.geneontology.org/amigo/term/GO:0034332	116	15	4.07058	3.68498	1.22908e-05	0.00173946	1001;1500;1832;3673;3791;3911;5962;6093;7422;8826;9231;9748;23499;90102;144100	MACF1;DLG5;IQGAP1;SLK;ROCK1;CTNND1;RDX;VEGFA;LAMA5;PLEKHA7;KDR;DSP;ITGA2;PHLDB2;CDH3	geneontology_Biological_Process
GO:1900745	positive regulation of p38MAPK cascade	http://amigo.geneontology.org/amigo/term/GO:1900745	24	7	0.842188	8.31168	1.27549e-05	0.00176112	650;7422;7498;9867;23328;50488;768211	MINK1;PJA2;SASH1;VEGFA;RELL1;BMP2;XDH	geneontology_Biological_Process
GO:0035329	hippo signaling	http://amigo.geneontology.org/amigo/term/GO:0035329	33	8	1.15801	6.90841	1.36693e-05	0.00184243	7003;7082;9231;9867;10413;26524;80014;154810	DLG5;TJP1;PJA2;LATS2;TEAD1;WWC2;AMOTL1;YAP1	geneontology_Biological_Process
GO:0040017	positive regulation of locomotion	http://amigo.geneontology.org/amigo/term/GO:0040017	430	33	15.0892	2.18699	1.87641e-05	0.00247032	650;1793;1956;2152;2335;3091;3480;3655;3673;3675;3678;3791;3918;4162;4851;5286;5962;6239;6317;6662;6868;7046;7422;8754;8826;10509;10512;10769;23224;23328;65125;153090;154810	RREB1;WNK1;IQGAP1;ADAM17;PIK3C2A;DOCK1;RDX;SASH1;VEGFA;TGFBR1;DAB2IP;SYNE2;IGF1R;HIF1A;SEMA3C;KDR;ADAM9;SEMA4B;AMOTL1;F3;ITGA2;NOTCH1;PLK2;BMP2;ITGA6;MCAM;ITGA3;LAMC2;SERPINB3;ITGA5;SOX9;EGFR;FN1	geneontology_Biological_Process
GO:0030177	positive regulation of Wnt signaling pathway	http://amigo.geneontology.org/amigo/term/GO:0030177	93	13	3.26348	3.98348	2.01083e-05	0.00252962	650;1001;1956;6497;7128;8796;9736;10413;10927;23499;54764;65125;80351	USP34;SKI;TNKS2;MACF1;WNK1;ZRANB1;SPIN1;TNFAIP3;BMP2;SCEL;CDH3;YAP1;EGFR	geneontology_Biological_Process
GO:0072009	nephron epithelium development	http://amigo.geneontology.org/amigo/term/GO:0072009	93	13	3.26348	3.98348	2.01083e-05	0.00252962	182;650;2737;3911;4643;4851;6662;7422;8826;9788;10409;10413;100133941	IQGAP1;MYO1E;VEGFA;LAMA5;NOTCH1;BMP2;GLI3;JAG1;MTSS1;SOX9;YAP1;CD24;BASP1	geneontology_Biological_Process
GO:0045765	regulation of angiogenesis	http://amigo.geneontology.org/amigo/term/GO:0045765	235	22	8.24643	2.66782	2.60997e-05	0.00321196	1969;2152;2969;3091;3099;3339;3552;3678;3688;3791;4086;4851;5286;5797;6093;7128;7422;10769;11005;23328;28996;153090	ITGB1;GTF2I;ROCK1;HSPG2;PIK3C2A;SASH1;VEGFA;DAB2IP;HK2;HIF1A;KDR;HIPK2;SMAD1;F3;EPHA2;TNFAIP3;NOTCH1;PTPRM;PLK2;IL1A;ITGA5;SPINK5	geneontology_Biological_Process
GO:0072073	kidney epithelium development	http://amigo.geneontology.org/amigo/term/GO:0072073	124	15	4.35131	3.44724	2.7606e-05	0.00332505	182;650;2043;2737;3911;4086;4643;4851;6662;7422;8826;9788;10409;10413;100133941	IQGAP1;MYO1E;VEGFA;LAMA5;SMAD1;NOTCH1;BMP2;GLI3;EPHA4;JAG1;MTSS1;SOX9;YAP1;CD24;BASP1	geneontology_Biological_Process
GO:1901522	positive regulation of transcription from RNA polymerase II promoter involved in cellular response to chemical stimulus	http://amigo.geneontology.org/amigo/term/GO:1901522	19	6	0.666732	8.99911	3.29553e-05	0.00388373	650;2033;3091;4086;4851;7422	EP300;VEGFA;HIF1A;SMAD1;NOTCH1;BMP2	geneontology_Biological_Process
GO:1900744	regulation of p38MAPK cascade	http://amigo.geneontology.org/amigo/term/GO:1900744	37	8	1.29837	6.16155	3.36164e-05	0.00388373	650;7422;7498;9867;23328;50488;153090;768211	MINK1;PJA2;SASH1;VEGFA;RELL1;DAB2IP;BMP2;XDH	geneontology_Biological_Process
GO:0061005	cell differentiation involved in kidney development	http://amigo.geneontology.org/amigo/term/GO:0061005	48	9	1.68438	5.34322	3.64027e-05	0.00412152	182;2737;4643;4851;8826;9788;10409;10413;100133941	IQGAP1;MYO1E;NOTCH1;GLI3;JAG1;MTSS1;YAP1;CD24;BASP1	geneontology_Biological_Process
GO:0060070	canonical Wnt signaling pathway	http://amigo.geneontology.org/amigo/term/GO:0060070	208	20	7.29897	2.74011	4.15482e-05	0.00461185	650;1001;1452;1500;1956;2737;4163;4851;6662;8323;8796;9736;10076;10413;26524;65125;80351;83595;153090;283149	BCL9L;USP34;TNKS2;WNK1;CTNND1;LATS2;CSNK1A1;DAB2IP;PTPRU;FZD6;NOTCH1;BMP2;SCEL;CDH3;MCC;GLI3;SOX9;YAP1;EGFR;SOX7	geneontology_Biological_Process
GO:1905114	cell surface receptor signaling pathway involved in cell-cell signaling	http://amigo.geneontology.org/amigo/term/GO:1905114	448	33	15.7208	2.09912	4.28666e-05	0.00466668	595;650;1001;1363;1452;1500;1952;1956;2737;3675;4163;4851;6497;6662;7128;8323;8796;9620;9736;10076;10413;10927;23499;26524;26959;54764;65125;80351;83595;153090;154810;283149;100133941	BCL9L;USP34;SKI;TNKS2;MACF1;WNK1;ZRANB1;CTNND1;HBP1;LATS2;SPIN1;CSNK1A1;CELSR1;DAB2IP;PTPRU;FZD6;AMOTL1;CELSR2;TNFAIP3;NOTCH1;BMP2;SCEL;CDH3;MCC;GLI3;ITGA3;SOX9;YAP1;EGFR;CD24;CCND1;SOX7;CPE	geneontology_Biological_Process
GO:1901342	regulation of vasculature development	http://amigo.geneontology.org/amigo/term/GO:1901342	262	23	9.19389	2.50166	4.75553e-05	0.00507944	1969;2152;2969;3091;3099;3339;3552;3678;3688;3791;4086;4851;5286;5797;6093;7128;7422;7498;10769;11005;23328;28996;153090	ITGB1;GTF2I;ROCK1;HSPG2;PIK3C2A;SASH1;VEGFA;DAB2IP;HK2;HIF1A;KDR;HIPK2;SMAD1;F3;EPHA2;TNFAIP3;NOTCH1;PTPRM;PLK2;XDH;IL1A;ITGA5;SPINK5	geneontology_Biological_Process
GO:0007265	Ras protein signal transduction	http://amigo.geneontology.org/amigo/term/GO:0007265	356	28	12.4925	2.24135	5.33778e-05	0.00559577	867;1281;3675;3688;4851;4853;5874;5921;5925;5962;6093;6239;6655;7204;8831;8844;9545;9620;9826;10564;10769;11214;23365;50618;55785;57449;64857;153090	RREB1;CBL;ITGB1;TRIO;RASA1;ITSN2;AKAP13;SOS2;ARHGEF12;ARFGEF2;ARHGEF11;PLEKHG5;ROCK1;RB1;SYNGAP1;RAB27B;RDX;KSR1;CELSR1;NOTCH2;DAB2IP;PLEKHG2;RAB3D;FGD6;NOTCH1;PLK2;ITGA3;COL3A1	geneontology_Biological_Process
GO:0035850	epithelial cell differentiation involved in kidney development	http://amigo.geneontology.org/amigo/term/GO:0035850	40	8	1.40365	5.69944	6.10752e-05	0.00628631	182;4643;4851;8826;9788;10409;10413;100133941	IQGAP1;MYO1E;NOTCH1;JAG1;MTSS1;YAP1;CD24;BASP1	geneontology_Biological_Process
GO:0098742	cell-cell adhesion via plasma-membrane adhesion molecules	http://amigo.geneontology.org/amigo/term/GO:0098742	166	17	5.82514	2.91839	7.14417e-05	0.00722199	650;1001;1824;1828;1829;1830;1952;2195;3556;3557;3678;3688;5097;5365;5797;9620;65125	ITGB1;WNK1;CELSR1;DSG2;PLXNB3;CELSR2;FAT1;IL1RAP;PTPRM;BMP2;PCDH1;DSC2;CDH3;ITGA5;IL1RN;DSG3;DSG1	geneontology_Biological_Process
GO:0010634	positive regulation of epithelial cell migration	http://amigo.geneontology.org/amigo/term/GO:0010634	120	14	4.21094	3.32467	7.62236e-05	0.00757021	1793;3091;3673;3675;3791;5286;6239;6662;6868;7422;8754;10769;23328;154810	RREB1;ADAM17;PIK3C2A;DOCK1;SASH1;VEGFA;HIF1A;KDR;ADAM9;AMOTL1;ITGA2;PLK2;ITGA3;SOX9	geneontology_Biological_Process
GO:0035313	wound healing, spreading of epidermal cells	http://amigo.geneontology.org/amigo/term/GO:0035313	14	5	0.491276	10.1776	7.97231e-05	0.00778125	1289;3678;6239;6868;90102	RREB1;ADAM17;PHLDB2;ITGA5;COL5A1	geneontology_Biological_Process
GO:0032835	glomerulus development	http://amigo.geneontology.org/amigo/term/GO:0032835	53	9	1.85983	4.83915	8.24014e-05	0.00790634	182;4643;4811;4851;4854;8826;9788;10409;100133941	IQGAP1;MYO1E;NID1;NOTCH3;NOTCH1;JAG1;MTSS1;CD24;BASP1	geneontology_Biological_Process
GO:0038066	p38MAPK cascade	http://amigo.geneontology.org/amigo/term/GO:0038066	42	8	1.47383	5.42804	8.81638e-05	0.00831825	650;7422;7498;9867;23328;50488;153090;768211	MINK1;PJA2;SASH1;VEGFA;RELL1;DAB2IP;BMP2;XDH	geneontology_Biological_Process
GO:0061326	renal tubule development	http://amigo.geneontology.org/amigo/term/GO:0061326	79	11	2.7722	3.96796	9.0487e-05	0.00839749	182;650;1282;2737;3911;4851;6662;7422;9788;10413;100133941	VEGFA;LAMA5;NOTCH1;BMP2;COL4A1;GLI3;JAG1;MTSS1;SOX9;YAP1;CD24	geneontology_Biological_Process
GO:0061318	renal filtration cell differentiation	http://amigo.geneontology.org/amigo/term/GO:0061318	15	5	0.526368	9.49906	0.00011616	0.0104378	182;4643;8826;10409;100133941	IQGAP1;MYO1E;JAG1;CD24;BASP1	geneontology_Biological_Process
GO:0072112	glomerular visceral epithelial cell differentiation	http://amigo.geneontology.org/amigo/term/GO:0072112	15	5	0.526368	9.49906	0.00011616	0.0104378	182;4643;8826;10409;100133941	IQGAP1;MYO1E;JAG1;CD24;BASP1	geneontology_Biological_Process
GO:0045216	cell-cell junction organization	http://amigo.geneontology.org/amigo/term/GO:0045216	125	14	4.3864	3.19169	0.000119039	0.0105294	1001;1500;1828;1829;1832;1969;2706;6093;7046;7082;9231;143098;144100;100506658	DLG5;TJP1;ROCK1;CTNND1;TGFBR1;DSG2;MPP7;PLEKHA7;DSP;OCLN;EPHA2;GJB2;CDH3;DSG1	geneontology_Biological_Process
GO:0010811	positive regulation of cell-substrate adhesion	http://amigo.geneontology.org/amigo/term/GO:0010811	96	12	3.36875	3.56215	0.000127109	0.0107398	1021;1793;2335;3655;3675;3678;3791;4811;6093;6239;7422;8826	RREB1;IQGAP1;ROCK1;DOCK1;VEGFA;KDR;NID1;CDK6;ITGA6;ITGA3;ITGA5;FN1	geneontology_Biological_Process
GO:0050680	negative regulation of epithelial cell proliferation	http://amigo.geneontology.org/amigo/term/GO:0050680	96	12	3.36875	3.56215	0.000127109	0.0107398	1021;1030;2069;4163;5797;5925;6662;7046;7498;9788;83481;153090	RB1;TGFBR1;DAB2IP;EPPK1;CDK6;PTPRM;XDH;EREG;MCC;CDKN2B;MTSS1;SOX9	geneontology_Biological_Process
GO:0007156	homophilic cell adhesion via plasma membrane adhesion molecules	http://amigo.geneontology.org/amigo/term/GO:0007156	96	12	3.36875	3.56215	0.000127109	0.0107398	1001;1824;1828;1829;1830;1952;2195;3688;5097;5365;5797;9620	ITGB1;CELSR1;DSG2;PLXNB3;CELSR2;FAT1;PTPRM;PCDH1;DSC2;CDH3;DSG3;DSG1	geneontology_Biological_Process
GO:0007264	small GTPase mediated signal transduction	http://amigo.geneontology.org/amigo/term/GO:0007264	454	32	15.9314	2.00861	0.000129153	0.010752	867;1281;1793;3675;3688;4851;4853;5874;5921;5925;5962;6093;6239;6655;7204;8831;8844;9545;9620;9743;9826;10564;10769;11214;23348;23365;50618;55785;57449;57584;64857;153090	RREB1;CBL;ARHGAP32;ITGB1;TRIO;RASA1;ITSN2;AKAP13;ARHGAP21;SOS2;ARHGEF12;ARFGEF2;ARHGEF11;PLEKHG5;ROCK1;RB1;SYNGAP1;DOCK9;RAB27B;DOCK1;RDX;KSR1;CELSR1;NOTCH2;DAB2IP;PLEKHG2;RAB3D;FGD6;NOTCH1;PLK2;ITGA3;COL3A1	geneontology_Biological_Process
GO:0048592	eye morphogenesis	http://amigo.geneontology.org/amigo/term/GO:0048592	111	13	3.89512	3.33751	0.000131679	0.0108034	182;639;1289;1290;1969;2195;2737;3091;5797;6497;6662;7422;28996	SKI;VEGFA;PRDM1;HIF1A;HIPK2;EPHA2;FAT1;PTPRM;GLI3;JAG1;SOX9;COL5A2;COL5A1	geneontology_Biological_Process
GO:0002064	epithelial cell development	http://amigo.geneontology.org/amigo/term/GO:0002064	160	16	5.61459	2.84972	0.000153799	0.0124379	182;639;1021;1969;2195;3091;4478;4643;4851;5962;6093;6662;7082;8826;54507;122786	IQGAP1;TJP1;ROCK1;MYO1E;RDX;PRDM1;HIF1A;ADAMTSL4;EPHA2;FAT1;CDK6;NOTCH1;FRMD6;MSN;JAG1;SOX9	geneontology_Biological_Process
GO:0072311	glomerular epithelial cell differentiation	http://amigo.geneontology.org/amigo/term/GO:0072311	16	5	0.561459	8.90537	0.000164124	0.013086	182;4643;8826;10409;100133941	IQGAP1;MYO1E;JAG1;CD24;BASP1	geneontology_Biological_Process
GO:0060562	epithelial tube morphogenesis	http://amigo.geneontology.org/amigo/term/GO:0060562	250	21	8.77279	2.39376	0.000188471	0.0148185	317;650;1282;1969;2043;2737;3091;3371;3911;4851;6497;6662;7422;7798;8323;9231;9620;9788;10413;10765;57534	SKI;KDM5B;DLG5;MIB1;LUZP1;APAF1;CELSR1;VEGFA;LAMA5;HIF1A;FZD6;EPHA2;NOTCH1;BMP2;COL4A1;GLI3;EPHA4;TNC;MTSS1;SOX9;YAP1	geneontology_Biological_Process
GO:0060840	artery development	http://amigo.geneontology.org/amigo/term/GO:0060840	72	10	2.52656	3.95794	0.000192456	0.0149245	182;639;1281;2737;4851;4854;7046;7422;7798;57178	LUZP1;ZMIZ1;VEGFA;TGFBR1;PRDM1;NOTCH3;NOTCH1;GLI3;JAG1;COL3A1	geneontology_Biological_Process
GO:0003170	heart valve development	http://amigo.geneontology.org/amigo/term/GO:0003170	47	8	1.64929	4.85059	0.000201564	0.0154196	182;639;650;4851;4853;5925;6093;6662	ROCK1;RB1;NOTCH2;PRDM1;NOTCH1;BMP2;JAG1;SOX9	geneontology_Biological_Process
GO:0030856	regulation of epithelial cell differentiation	http://amigo.geneontology.org/amigo/term/GO:0030856	102	12	3.5793	3.35261	0.000227647	0.0171828	182;360;595;4851;5275;6093;6662;7498;8609;10413;54206;100133941	ROCK1;KLF7;NOTCH1;XDH;AQP3;ERRFI1;JAG1;SOX9;YAP1;SERPINB13;CD24;CCND1	geneontology_Biological_Process
GO:0045104	intermediate filament cytoskeleton organization	http://amigo.geneontology.org/amigo/term/GO:0045104	37	7	1.29837	5.39136	0.000255984	0.0190674	667;1452;1832;5339;5493;23499;83481	MACF1;CSNK1A1;PLEC;EPPK1;PPL;DSP;DST	geneontology_Biological_Process
GO:0007507	heart development	http://amigo.geneontology.org/amigo/term/GO:0007507	431	30	15.1243	1.98356	0.00026136	0.019215	182;639;650;1281;1289;1363;1829;1832;1956;2033;2737;3091;3675;3688;4086;4205;4851;4853;5925;6093;6662;7046;7422;7798;10409;10413;10512;11214;57178;57534	EP300;ITGB1;MEF2A;AKAP13;MIB1;LUZP1;ROCK1;RB1;ZMIZ1;VEGFA;NOTCH2;TGFBR1;DSG2;PRDM1;HIF1A;SEMA3C;DSP;SMAD1;NOTCH1;BMP2;GLI3;JAG1;ITGA3;SOX9;YAP1;EGFR;COL5A1;COL3A1;CPE;BASP1	geneontology_Biological_Process
GO:0051056	regulation of small GTPase mediated signal transduction	http://amigo.geneontology.org/amigo/term/GO:0051056	275	22	9.65007	2.27978	0.000267052	0.0193818	867;1281;3675;3688;4851;4853;5921;5962;6655;7204;8831;9743;9826;10564;11214;23365;50618;55785;57449;57584;64857;153090	CBL;ARHGAP32;ITGB1;TRIO;RASA1;ITSN2;AKAP13;ARHGAP21;SOS2;ARHGEF12;ARFGEF2;ARHGEF11;PLEKHG5;SYNGAP1;RDX;NOTCH2;DAB2IP;PLEKHG2;FGD6;NOTCH1;ITGA3;COL3A1	geneontology_Biological_Process
GO:0045103	intermediate filament-based process	http://amigo.geneontology.org/amigo/term/GO:0045103	38	7	1.33346	5.24948	0.000304462	0.0216096	667;1452;1832;5339;5493;23499;83481	MACF1;CSNK1A1;PLEC;EPPK1;PPL;DSP;DST	geneontology_Biological_Process
GO:0060541	respiratory system development	http://amigo.geneontology.org/amigo/term/GO:0060541	153	15	5.36895	2.79384	0.000305381	0.0216096	1956;2033;2737;3371;3675;3911;4851;6497;6662;7422;9231;9620;10409;10413;54206	SKI;EP300;DLG5;CELSR1;VEGFA;LAMA5;NOTCH1;GLI3;ERRFI1;ITGA3;TNC;SOX9;YAP1;EGFR;BASP1	geneontology_Biological_Process
GO:0035023	regulation of Rho protein signal transduction	http://amigo.geneontology.org/amigo/term/GO:0035023	106	12	3.71966	3.2261	0.000327062	0.022858	1281;3675;3688;6655;7204;9826;11214;23365;50618;55785;57449;64857	ITGB1;TRIO;ITSN2;AKAP13;SOS2;ARHGEF12;ARHGEF11;PLEKHG5;PLEKHG2;FGD6;ITGA3;COL3A1	geneontology_Biological_Process
GO:0034333	adherens junction assembly	http://amigo.geneontology.org/amigo/term/GO:0034333	77	10	2.70202	3.70093	0.000337077	0.0229903	3673;3791;3911;6093;7422;8826;9231;9748;23499;90102	MACF1;DLG5;IQGAP1;SLK;ROCK1;VEGFA;LAMA5;KDR;ITGA2;PHLDB2	geneontology_Biological_Process
GO:1901888	regulation of cell junction assembly	http://amigo.geneontology.org/amigo/term/GO:1901888	77	10	2.70202	3.70093	0.000337077	0.0229903	1969;3791;6093;7082;7422;8826;9748;23499;90102;100506658	MACF1;IQGAP1;SLK;TJP1;ROCK1;VEGFA;KDR;OCLN;EPHA2;PHLDB2	geneontology_Biological_Process
GO:0043542	endothelial cell migration	http://amigo.geneontology.org/amigo/term/GO:0043542	172	16	6.03568	2.6509	0.000353133	0.0237987	1969;3091;3688;3791;4851;5286;5797;6286;6868;7046;7422;10769;23328;57449;153090;154810	ITGB1;ADAM17;PLEKHG5;PIK3C2A;SASH1;VEGFA;TGFBR1;DAB2IP;HIF1A;KDR;AMOTL1;EPHA2;NOTCH1;PTPRM;PLK2;S100P	geneontology_Biological_Process
GO:0072080	nephron tubule development	http://amigo.geneontology.org/amigo/term/GO:0072080	78	10	2.73711	3.65349	0.000374829	0.0249636	182;650;2737;3911;4851;6662;7422;9788;10413;100133941	VEGFA;LAMA5;NOTCH1;BMP2;GLI3;JAG1;MTSS1;SOX9;YAP1;CD24	geneontology_Biological_Process
GO:0072010	glomerular epithelium development	http://amigo.geneontology.org/amigo/term/GO:0072010	19	5	0.666732	7.49926	0.000400523	0.0260616	182;4643;8826;10409;100133941	IQGAP1;MYO1E;JAG1;CD24;BASP1	geneontology_Biological_Process
GO:0071711	basement membrane organization	http://amigo.geneontology.org/amigo/term/GO:0071711	19	5	0.666732	7.49926	0.000400523	0.0260616	1282;3688;3918;4811;90102	ITGB1;NID1;PHLDB2;COL4A1;LAMC2	geneontology_Biological_Process
GO:0048844	artery morphogenesis	http://amigo.geneontology.org/amigo/term/GO:0048844	52	8	1.82474	4.38418	0.000414065	0.0266366	182;639;1281;4851;4854;7046;7422;57178	ZMIZ1;VEGFA;TGFBR1;PRDM1;NOTCH3;NOTCH1;JAG1;COL3A1	geneontology_Biological_Process
GO:0030857	negative regulation of epithelial cell differentiation	http://amigo.geneontology.org/amigo/term/GO:0030857	29	6	1.01764	5.89597	0.000428613	0.0272627	182;595;4851;6662;7498;10413	NOTCH1;XDH;JAG1;SOX9;YAP1;CCND1	geneontology_Biological_Process
GO:0001570	vasculogenesis	http://amigo.geneontology.org/amigo/term/GO:0001570	66	9	2.31602	3.88598	0.00046082	0.0289856	1969;3791;4643;4851;5921;7422;7498;10413;57178	RASA1;MYO1E;ZMIZ1;VEGFA;KDR;EPHA2;NOTCH1;XDH;YAP1	geneontology_Biological_Process
GO:0001704	formation of primary germ layer	http://amigo.geneontology.org/amigo/term/GO:0001704	95	11	3.33366	3.29967	0.000474074	0.0294916	1289;1290;1969;2335;3673;3675;3678;3688;3909;4086;83595	ITGB1;SMAD1;EPHA2;ITGA2;LAMA3;ITGA3;ITGA5;COL5A2;COL5A1;SOX7;FN1	geneontology_Biological_Process
GO:0048598	embryonic morphogenesis	http://amigo.geneontology.org/amigo/term/GO:0048598	427	29	14.9839	1.93541	0.000495696	0.030495	317;1289;1290;1969;2335;2737;3091;3557;3673;3675;3678;3688;3909;3911;4086;4851;6497;6662;7046;7798;8323;9620;10413;10804;28996;57534;65125;83595;90102	SKI;ITGB1;WNK1;MIB1;LUZP1;APAF1;CELSR1;TGFBR1;LAMA5;HIF1A;HIPK2;FZD6;SMAD1;EPHA2;ITGA2;NOTCH1;PHLDB2;LAMA3;GLI3;ITGA3;ITGA5;IL1RN;SOX9;YAP1;COL5A2;COL5A1;GJB6;SOX7;FN1	geneontology_Biological_Process
GO:0022612	gland morphogenesis	http://amigo.geneontology.org/amigo/term/GO:0022612	111	12	3.89512	3.08078	0.000500979	0.030495	1956;1969;2737;3371;3911;4478;4851;5268;6662;7128;10512;10765	KDM5B;LAMA5;SEMA3C;EPHA2;TNFAIP3;NOTCH1;MSN;GLI3;TNC;SOX9;EGFR;SERPINB5	geneontology_Biological_Process
GO:0048593	camera-type eye morphogenesis	http://amigo.geneontology.org/amigo/term/GO:0048593	81	10	2.84239	3.51817	0.000509808	0.0307024	182;1969;2195;2737;3091;5797;6497;6662;7422;28996	SKI;VEGFA;HIF1A;HIPK2;EPHA2;FAT1;PTPRM;GLI3;JAG1;SOX9	geneontology_Biological_Process
GO:0007369	gastrulation	http://amigo.geneontology.org/amigo/term/GO:0007369	145	14	5.08822	2.75145	0.00056241	0.0331126	1289;1290;1969;2335;3557;3673;3675;3678;3688;3909;4086;65125;83595;90102	ITGB1;WNK1;SMAD1;EPHA2;ITGA2;PHLDB2;LAMA3;ITGA3;ITGA5;IL1RN;COL5A2;COL5A1;SOX7;FN1	geneontology_Biological_Process
GO:0001952	regulation of cell-matrix adhesion	http://amigo.geneontology.org/amigo/term/GO:0001952	97	11	3.40384	3.23164	0.000567377	0.0331126	182;1021;3791;5921;6093;7422;8826;9748;23499;50488;90102	MACF1;RASA1;IQGAP1;SLK;MINK1;ROCK1;VEGFA;KDR;CDK6;PHLDB2;JAG1	geneontology_Biological_Process
GO:0021987	cerebral cortex development	http://amigo.geneontology.org/amigo/term/GO:0021987	97	11	3.40384	3.23164	0.000567377	0.0331126	1281;1956;2737;3091;6513;10579;22903;23224;30837;54407;153090	SLC38A2;SOCS7;DAB2IP;SYNE2;HIF1A;TACC2;BTBD3;GLI3;SLC2A1;EGFR;COL3A1	geneontology_Biological_Process
GO:0007045	cell-substrate adherens junction assembly	http://amigo.geneontology.org/amigo/term/GO:0007045	69	9	2.42129	3.71702	0.000643341	0.0367874	3673;3791;3911;6093;7422;8826;9748;23499;90102	MACF1;IQGAP1;SLK;ROCK1;VEGFA;LAMA5;KDR;ITGA2;PHLDB2	geneontology_Biological_Process
GO:0048041	focal adhesion assembly	http://amigo.geneontology.org/amigo/term/GO:0048041	69	9	2.42129	3.71702	0.000643341	0.0367874	3673;3791;3911;6093;7422;8826;9748;23499;90102	MACF1;IQGAP1;SLK;ROCK1;VEGFA;LAMA5;KDR;ITGA2;PHLDB2	geneontology_Biological_Process
GO:0003179	heart valve morphogenesis	http://amigo.geneontology.org/amigo/term/GO:0003179	43	7	1.50892	4.63908	0.000668716	0.037856	182;650;4851;4853;5925;6093;6662	ROCK1;RB1;NOTCH2;NOTCH1;BMP2;JAG1;SOX9	geneontology_Biological_Process
GO:0048754	branching morphogenesis of an epithelial tube	http://amigo.geneontology.org/amigo/term/GO:0048754	131	13	4.59694	2.82797	0.000677855	0.0379934	650;1282;1969;2737;3371;3911;4851;6662;7422;9231;9620;10413;10765	KDM5B;DLG5;CELSR1;VEGFA;LAMA5;EPHA2;NOTCH1;BMP2;COL4A1;GLI3;TNC;SOX9;YAP1	geneontology_Biological_Process
GO:0090090	negative regulation of canonical Wnt signaling pathway	http://amigo.geneontology.org/amigo/term/GO:0090090	100	11	3.50912	3.13469	0.000735728	0.0408329	650;1452;1500;2737;4163;4851;6662;8323;10076;26524;153090	CTNND1;LATS2;CSNK1A1;DAB2IP;PTPRU;FZD6;NOTCH1;BMP2;MCC;GLI3;SOX9	geneontology_Biological_Process
GO:2000181	negative regulation of blood vessel morphogenesis	http://amigo.geneontology.org/amigo/term/GO:2000181	85	10	2.98275	3.35261	0.000750253	0.0408383	1969;2969;3339;4851;5797;6093;7498;10769;11005;153090	GTF2I;ROCK1;HSPG2;DAB2IP;EPHA2;NOTCH1;PTPRM;PLK2;XDH;SPINK5	geneontology_Biological_Process
GO:0031424	keratinization	http://amigo.geneontology.org/amigo/term/GO:0031424	85	10	2.98275	3.35261	0.000750253	0.0408383	1001;1824;1828;1829;1830;1832;3854;5493;11005;26085	PPL;DSG2;DSP;DSC2;CDH3;DSG3;SPINK5;KRT6B;KLK13;DSG1	geneontology_Biological_Process
GO:1903391	regulation of adherens junction organization	http://amigo.geneontology.org/amigo/term/GO:1903391	57	8	2.0002	3.99961	0.000780705	0.0420612	3791;5962;6093;7422;8826;9748;23499;90102	MACF1;IQGAP1;SLK;ROCK1;RDX;VEGFA;KDR;PHLDB2	geneontology_Biological_Process
GO:1904018	positive regulation of vasculature development	http://amigo.geneontology.org/amigo/term/GO:1904018	150	14	5.26368	2.65974	0.000789386	0.0420612	2152;3091;3099;3552;3678;3688;3791;4086;4851;5286;7422;10769;23328;28996	ITGB1;PIK3C2A;SASH1;VEGFA;HK2;HIF1A;KDR;HIPK2;SMAD1;F3;NOTCH1;PLK2;IL1A;ITGA5	geneontology_Biological_Process
GO:0110110	positive regulation of animal organ morphogenesis	http://amigo.geneontology.org/amigo/term/GO:0110110	71	9	2.49147	3.61232	0.000795009	0.0420612	182;650;4851;6662;7046;7128;7422;10409;10512	VEGFA;TGFBR1;SEMA3C;TNFAIP3;NOTCH1;BMP2;JAG1;SOX9;BASP1	geneontology_Biological_Process
GO:0007176	regulation of epidermal growth factor-activated receptor activity	http://amigo.geneontology.org/amigo/term/GO:0007176	22	5	0.772006	6.47663	0.000831705	0.0434749	867;2069;6868;7039;54206	CBL;ADAM17;TGFA;EREG;ERRFI1	geneontology_Biological_Process
GO:0090596	sensory organ morphogenesis	http://amigo.geneontology.org/amigo/term/GO:0090596	186	16	6.52696	2.45137	0.00083709	0.0434749	182;639;1289;1290;1969;2195;2737;3091;5797;6497;6662;7422;8323;9620;10804;28996	SKI;CELSR1;VEGFA;PRDM1;HIF1A;HIPK2;FZD6;EPHA2;FAT1;PTPRM;GLI3;JAG1;SOX9;COL5A2;COL5A1;GJB6	geneontology_Biological_Process
GO:0007173	epidermal growth factor receptor signaling pathway	http://amigo.geneontology.org/amigo/term/GO:0007173	102	11	3.5793	3.07323	0.00086954	0.0440568	867;1956;2069;5286;5753;6662;6868;7039;8826;54206;153090	CBL;IQGAP1;ADAM17;PIK3C2A;DAB2IP;TGFA;PTK6;EREG;ERRFI1;SOX9;EGFR	geneontology_Biological_Process
GO:0001763	morphogenesis of a branching structure	http://amigo.geneontology.org/amigo/term/GO:0001763	169	15	5.93041	2.52934	0.000876232	0.0440568	639;650;1282;1969;2737;3371;3911;4851;6662;7422;9231;9620;10413;10512;10765	KDM5B;DLG5;CELSR1;VEGFA;LAMA5;PRDM1;SEMA3C;EPHA2;NOTCH1;BMP2;COL4A1;GLI3;TNC;SOX9;YAP1	geneontology_Biological_Process
GO:0048762	mesenchymal cell differentiation	http://amigo.geneontology.org/amigo/term/GO:0048762	169	15	5.93041	2.52934	0.000876232	0.0440568	182;650;2335;3091;3911;4851;6317;6662;7046;9231;10509;10512;90102;153090;283149	BCL9L;DLG5;TGFBR1;LAMA5;DAB2IP;HIF1A;SEMA3C;SEMA4B;NOTCH1;BMP2;PHLDB2;JAG1;SERPINB3;SOX9;FN1	geneontology_Biological_Process
GO:0071559	response to transforming growth factor beta	http://amigo.geneontology.org/amigo/term/GO:0071559	205	17	7.19369	2.36318	0.000879424	0.0440568	317;867;1030;1281;2033;3675;3688;4086;6093;6497;6662;6868;7046;8754;25878;28996;283149	BCL9L;SKI;CBL;EP300;ITGB1;ADAM17;ROCK1;APAF1;TGFBR1;HIPK2;ADAM9;SMAD1;MXRA5;CDKN2B;ITGA3;SOX9;COL3A1	geneontology_Biological_Process
GO:1905314	semi-lunar valve development	http://amigo.geneontology.org/amigo/term/GO:1905314	33	6	1.15801	5.18131	0.000887812	0.0440869	182;4851;4853;5925;6093;6662	ROCK1;RB1;NOTCH2;NOTCH1;JAG1;SOX9	geneontology_Biological_Process
GO:0045766	positive regulation of angiogenesis	http://amigo.geneontology.org/amigo/term/GO:0045766	135	13	4.73731	2.74417	0.000900508	0.0443285	2152;3091;3099;3552;3678;3688;3791;4086;5286;7422;10769;23328;28996	ITGB1;PIK3C2A;SASH1;VEGFA;HK2;HIF1A;KDR;HIPK2;SMAD1;F3;PLK2;IL1A;ITGA5	geneontology_Biological_Process
GO:0030324	lung development	http://amigo.geneontology.org/amigo/term/GO:0030324	136	13	4.7724	2.724	0.000964868	0.0470872	1956;2033;2737;3371;3675;3911;4851;6662;7422;9231;9620;10413;54206	EP300;DLG5;CELSR1;VEGFA;LAMA5;NOTCH1;GLI3;ERRFI1;ITGA3;TNC;SOX9;YAP1;EGFR	geneontology_Biological_Process
GO:0045682	regulation of epidermis development	http://amigo.geneontology.org/amigo/term/GO:0045682	59	8	2.07038	3.86403	0.000985823	0.0476986	360;1001;4851;5275;6093;8609;11005;54206	ROCK1;KLF7;NOTCH1;AQP3;CDH3;ERRFI1;SERPINB13;SPINK5	geneontology_Biological_Process
GO:0003180	aortic valve morphogenesis	http://amigo.geneontology.org/amigo/term/GO:0003180	23	5	0.807097	6.19504	0.0010325	0.0495338	182;4851;5925;6093;6662	ROCK1;RB1;NOTCH1;JAG1;SOX9	geneontology_Biological_Process
GO:1903672	positive regulation of sprouting angiogenesis	http://amigo.geneontology.org/amigo/term/GO:1903672	34	6	1.1931	5.02892	0.00104668	0.049792	3678;3791;4086;5286;7422;10769	PIK3C2A;VEGFA;KDR;SMAD1;PLK2;ITGA5	geneontology_Biological_Process
GO:0070268	cornification	http://amigo.geneontology.org/amigo/term/GO:0070268	74	9	2.59675	3.46587	0.00107598	0.050397	1824;1828;1829;1830;1832;3854;5493;11005;26085	PPL;DSG2;DSP;DSC2;DSG3;SPINK5;KRT6B;KLK13;DSG1	geneontology_Biological_Process
GO:0007229	integrin-mediated signaling pathway	http://amigo.geneontology.org/amigo/term/GO:0007229	89	10	3.12311	3.20193	0.0010772	0.050397	667;1281;1793;3655;3673;3675;3678;3688;3911;8754	ITGB1;DOCK1;LAMA5;ADAM9;ITGA2;ITGA6;ITGA3;ITGA5;DST;COL3A1	geneontology_Biological_Process
GO:0060485	mesenchyme development	http://amigo.geneontology.org/amigo/term/GO:0060485	209	17	7.33406	2.31795	0.00109008	0.0505815	182;650;2335;3091;3911;4851;6317;6662;7046;9231;10409;10413;10509;10512;90102;153090;283149	BCL9L;DLG5;TGFBR1;LAMA5;DAB2IP;HIF1A;SEMA3C;SEMA4B;NOTCH1;BMP2;PHLDB2;JAG1;SERPINB3;SOX9;YAP1;BASP1;FN1	geneontology_Biological_Process
GO:0030323	respiratory tube development	http://amigo.geneontology.org/amigo/term/GO:0030323	138	13	4.84258	2.68452	0.00110519	0.0508657	1956;2033;2737;3371;3675;3911;4851;6662;7422;9231;9620;10413;54206	EP300;DLG5;CELSR1;VEGFA;LAMA5;NOTCH1;GLI3;ERRFI1;ITGA3;TNC;SOX9;YAP1;EGFR	geneontology_Biological_Process
GO:0033631	cell-cell adhesion mediated by integrin	http://amigo.geneontology.org/amigo/term/GO:0033631	14	4	0.491276	8.14205	0.00112841	0.0515155	3678;3688;8754;65125	ITGB1;WNK1;ADAM9;ITGA5	geneontology_Biological_Process
GO:0001935	endothelial cell proliferation	http://amigo.geneontology.org/amigo/term/GO:0001935	122	12	4.28112	2.803	0.00116835	0.0529124	650;1969;2152;3091;3791;5365;5797;6868;7046;7422;7498;253260	RICTOR;ADAM17;VEGFA;TGFBR1;HIF1A;KDR;PLXNB3;F3;EPHA2;PTPRM;BMP2;XDH	geneontology_Biological_Process
GO:0038083	peptidyl-tyrosine autophosphorylation	http://amigo.geneontology.org/amigo/term/GO:0038083	35	6	1.22819	4.88523	0.00122649	0.0551043	1956;3480;3791;5753;7422;8826	IQGAP1;VEGFA;IGF1R;PTK6;KDR;EGFR	geneontology_Biological_Process
GO:0060441	epithelial tube branching involved in lung morphogenesis	http://amigo.geneontology.org/amigo/term/GO:0060441	24	5	0.842188	5.93691	0.00126714	0.0564825	3371;6662;9231;9620;10413	DLG5;CELSR1;TNC;SOX9;YAP1	geneontology_Biological_Process
GO:0001936	regulation of endothelial cell proliferation	http://amigo.geneontology.org/amigo/term/GO:0001936	107	11	3.75476	2.92962	0.00129433	0.0572438	650;2152;3091;3791;5365;5797;6868;7046;7422;7498;253260	RICTOR;ADAM17;VEGFA;TGFBR1;HIF1A;KDR;PLXNB3;F3;PTPRM;BMP2;XDH	geneontology_Biological_Process
GO:0061138	morphogenesis of a branching epithelium	http://amigo.geneontology.org/amigo/term/GO:0061138	158	14	5.54441	2.52507	0.00131158	0.0572571	650;1282;1969;2737;3371;3911;4851;6662;7422;9231;9620;10413;10512;10765	KDM5B;DLG5;CELSR1;VEGFA;LAMA5;SEMA3C;EPHA2;NOTCH1;BMP2;COL4A1;GLI3;TNC;SOX9;YAP1	geneontology_Biological_Process
GO:0002011	morphogenesis of an epithelial sheet	http://amigo.geneontology.org/amigo/term/GO:0002011	48	7	1.68438	4.15584	0.00131486	0.0572571	182;1289;3678;4851;6239;6868;90102	RREB1;ADAM17;NOTCH1;PHLDB2;JAG1;ITGA5;COL5A1	geneontology_Biological_Process
GO:0022604	regulation of cell morphogenesis	http://amigo.geneontology.org/amigo/term/GO:0022604	393	26	13.7908	1.88531	0.001407	0.0608017	1793;2043;2335;2803;3791;4478;4651;5362;5365;5921;5962;6239;7422;8831;10509;10512;10810;23077;23303;23499;50618;54751;54764;55785;114793;283149	BCL9L;RREB1;MYO10;GOLGA4;MACF1;RASA1;ITSN2;ZRANB1;SYNGAP1;DOCK1;RDX;VEGFA;MYCBP2;FBLIM1;FGD6;SEMA3C;KIF13B;WASF3;KDR;PLXNB3;PLXNA2;SEMA4B;FMNL2;MSN;EPHA4;FN1	geneontology_Biological_Process
GO:2000826	regulation of heart morphogenesis	http://amigo.geneontology.org/amigo/term/GO:2000826	36	6	1.26328	4.74953	0.001429	0.0611079	182;650;4851;6662;7046;10512	TGFBR1;SEMA3C;NOTCH1;BMP2;JAG1;SOX9	geneontology_Biological_Process
GO:0030879	mammary gland development	http://amigo.geneontology.org/amigo/term/GO:0030879	125	12	4.3864	2.73573	0.00144361	0.0611079	595;1969;2737;3091;3099;3673;6239;6662;7422;7498;10765;51043	RREB1;KDM5B;VEGFA;ZBTB7B;HK2;HIF1A;EPHA2;ITGA2;XDH;GLI3;SOX9;CCND1	geneontology_Biological_Process
GO:0043087	regulation of GTPase activity	http://amigo.geneontology.org/amigo/term/GO:0043087	373	25	13.089	1.91	0.00144647	0.0611079	1793;1969;2043;3655;3688;5362;5365;5921;5962;8826;8831;8853;9462;9743;9826;23348;23365;54206;55785;57584;65125;134957;153090;253260;259173	ASAP2;RICTOR;ARHGAP32;ITGB1;RASA1;WNK1;IQGAP1;ARHGAP21;ARHGEF12;ARHGEF11;STXBP5;SYNGAP1;DOCK9;DOCK1;RASAL2;RDX;DAB2IP;FGD6;ALS2CL;PLXNB3;PLXNA2;EPHA2;ITGA6;EPHA4;ERRFI1	geneontology_Biological_Process
GO:0043536	positive regulation of blood vessel endothelial cell migration	http://amigo.geneontology.org/amigo/term/GO:0043536	49	7	1.71947	4.07103	0.00148868	0.0622918	3091;3791;5286;6868;7422;10769;154810	ADAM17;PIK3C2A;VEGFA;HIF1A;KDR;AMOTL1;PLK2	geneontology_Biological_Process
GO:0030903	notochord development	http://amigo.geneontology.org/amigo/term/GO:0030903	15	4	0.526368	7.59925	0.0014965	0.0622918	1290;1969;6662;10413	EPHA2;SOX9;YAP1;COL5A2	geneontology_Biological_Process
GO:0007492	endoderm development	http://amigo.geneontology.org/amigo/term/GO:0007492	63	8	2.21074	3.61869	0.00152472	0.0626758	1289;1290;2335;3678;3909;3915;4851;83595	LAMC1;NOTCH1;LAMA3;ITGA5;COL5A2;COL5A1;SOX7;FN1	geneontology_Biological_Process
GO:0044319	wound healing, spreading of cells	http://amigo.geneontology.org/amigo/term/GO:0044319	25	5	0.877279	5.69944	0.00153894	0.0626758	1289;3678;6239;6868;90102	RREB1;ADAM17;PHLDB2;ITGA5;COL5A1	geneontology_Biological_Process
GO:0090505	epiboly involved in wound healing	http://amigo.geneontology.org/amigo/term/GO:0090505	25	5	0.877279	5.69944	0.00153894	0.0626758	1289;3678;6239;6868;90102	RREB1;ADAM17;PHLDB2;ITGA5;COL5A1	geneontology_Biological_Process
GO:0001837	epithelial to mesenchymal transition	http://amigo.geneontology.org/amigo/term/GO:0001837	110	11	3.86003	2.84972	0.00162233	0.0656001	182;650;3091;4851;6317;6662;7046;9231;90102;153090;283149	BCL9L;DLG5;TGFBR1;DAB2IP;HIF1A;NOTCH1;BMP2;PHLDB2;JAG1;SERPINB3;SOX9	geneontology_Biological_Process
GO:0021915	neural tube development	http://amigo.geneontology.org/amigo/term/GO:0021915	127	12	4.45658	2.69265	0.00165529	0.0664583	317;1969;2737;3091;4851;5362;6497;7798;8323;9620;10512;57534	SKI;MIB1;LUZP1;APAF1;CELSR1;HIF1A;SEMA3C;PLXNA2;FZD6;EPHA2;NOTCH1;GLI3	geneontology_Biological_Process
GO:0043535	regulation of blood vessel endothelial cell migration	http://amigo.geneontology.org/amigo/term/GO:0043535	79	9	2.7722	3.24652	0.00171878	0.0685211	1969;3091;3791;4851;5286;6868;7422;10769;154810	ADAM17;PIK3C2A;VEGFA;HIF1A;KDR;AMOTL1;EPHA2;NOTCH1;PLK2	geneontology_Biological_Process
GO:0007219	Notch signaling pathway	http://amigo.geneontology.org/amigo/term/GO:0007219	145	13	5.08822	2.55492	0.00173754	0.0687847	182;650;1956;2033;4851;4853;4854;6662;6868;8553;23013;57178;57534	EP300;SPEN;MIB1;ADAM17;ZMIZ1;NOTCH2;BHLHE40;NOTCH3;NOTCH1;BMP2;JAG1;SOX9;EGFR	geneontology_Biological_Process
GO:0090504	epiboly	http://amigo.geneontology.org/amigo/term/GO:0090504	26	5	0.912371	5.48023	0.00185129	0.0717819	1289;3678;6239;6868;90102	RREB1;ADAM17;PHLDB2;ITGA5;COL5A1	geneontology_Biological_Process
GO:0003176	aortic valve development	http://amigo.geneontology.org/amigo/term/GO:0003176	26	5	0.912371	5.48023	0.00185129	0.0717819	182;4851;5925;6093;6662	ROCK1;RB1;NOTCH1;JAG1;SOX9	geneontology_Biological_Process
GO:0030947	regulation of vascular endothelial growth factor receptor signaling pathway	http://amigo.geneontology.org/amigo/term/GO:0030947	26	5	0.912371	5.48023	0.00185129	0.0717819	3091;3678;7422;26509;153090	MYOF;VEGFA;DAB2IP;HIF1A;ITGA5	geneontology_Biological_Process
GO:0060135	maternal process involved in female pregnancy	http://amigo.geneontology.org/amigo/term/GO:0060135	51	7	1.78965	3.91138	0.0018897	0.0722811	113;639;1828;1829;2706;3675;55870	ASH1L;ADCY7;DSG2;PRDM1;GJB2;ITGA3;DSG1	geneontology_Biological_Process
GO:0034113	heterotypic cell-cell adhesion	http://amigo.geneontology.org/amigo/term/GO:0034113	51	7	1.78965	3.91138	0.0018897	0.0722811	1824;1829;1832;3557;3678;3688;65125	ITGB1;WNK1;DSG2;DSP;DSC2;ITGA5;IL1RN	geneontology_Biological_Process
GO:1901343	negative regulation of vasculature development	http://amigo.geneontology.org/amigo/term/GO:1901343	96	10	3.36875	2.96846	0.00192472	0.0731265	1969;2969;3339;4851;5797;6093;7498;10769;11005;153090	GTF2I;ROCK1;HSPG2;DAB2IP;EPHA2;NOTCH1;PTPRM;PLK2;XDH;SPINK5	geneontology_Biological_Process
GO:0036120	cellular response to platelet-derived growth factor stimulus	http://amigo.geneontology.org/amigo/term/GO:0036120	16	4	0.561459	7.1243	0.00194062	0.0732391	867;5962;8826;54206	CBL;IQGAP1;RDX;ERRFI1	geneontology_Biological_Process
GO:0007266	Rho protein signal transduction	http://amigo.geneontology.org/amigo/term/GO:0007266	165	14	5.79004	2.41794	0.00198085	0.0737735	1281;3675;3688;6093;6655;7204;9620;9826;11214;23365;50618;55785;57449;64857	ITGB1;TRIO;ITSN2;AKAP13;SOS2;ARHGEF12;ARHGEF11;PLEKHG5;ROCK1;CELSR1;PLEKHG2;FGD6;ITGA3;COL3A1	geneontology_Biological_Process
GO:0009952	anterior/posterior pattern specification	http://amigo.geneontology.org/amigo/term/GO:0009952	165	14	5.79004	2.41794	0.00198085	0.0737735	650;1952;2033;2737;4851;5362;6497;7046;8553;9620;10409;10512;28996;57534	SKI;EP300;MIB1;CELSR1;TGFBR1;BHLHE40;SEMA3C;HIPK2;PLXNA2;CELSR2;NOTCH1;BMP2;GLI3;BASP1	geneontology_Biological_Process
GO:0001938	positive regulation of endothelial cell proliferation	http://amigo.geneontology.org/amigo/term/GO:0001938	81	9	2.84239	3.16635	0.00204927	0.075823	650;2152;3091;3791;5365;6868;7046;7422;253260	RICTOR;ADAM17;VEGFA;TGFBR1;HIF1A;KDR;PLXNB3;F3;BMP2	geneontology_Biological_Process
GO:0051893	regulation of focal adhesion assembly	http://amigo.geneontology.org/amigo/term/GO:0051893	52	7	1.82474	3.83616	0.00211925	0.0774003	3791;6093;7422;8826;9748;23499;90102	MACF1;IQGAP1;SLK;ROCK1;VEGFA;KDR;PHLDB2	geneontology_Biological_Process
GO:0090109	regulation of cell-substrate junction assembly	http://amigo.geneontology.org/amigo/term/GO:0090109	52	7	1.82474	3.83616	0.00211925	0.0774003	3791;6093;7422;8826;9748;23499;90102	MACF1;IQGAP1;SLK;ROCK1;VEGFA;KDR;PHLDB2	geneontology_Biological_Process
GO:0010594	regulation of endothelial cell migration	http://amigo.geneontology.org/amigo/term/GO:0010594	131	12	4.59694	2.61043	0.00215558	0.0782228	1969;3091;3791;4851;5286;5797;6868;7422;10769;23328;153090;154810	ADAM17;PIK3C2A;SASH1;VEGFA;DAB2IP;HIF1A;KDR;AMOTL1;EPHA2;NOTCH1;PTPRM;PLK2	geneontology_Biological_Process
GO:0071364	cellular response to epidermal growth factor stimulus	http://amigo.geneontology.org/amigo/term/GO:0071364	39	6	1.36856	4.38418	0.00219117	0.0785999	867;1956;6662;8826;54206;153090	CBL;IQGAP1;DAB2IP;ERRFI1;SOX9;EGFR	geneontology_Biological_Process
GO:0045742	positive regulation of epidermal growth factor receptor signaling pathway	http://amigo.geneontology.org/amigo/term/GO:0045742	27	5	0.947462	5.27726	0.00220763	0.0785999	867;2069;5753;6868;7039	CBL;ADAM17;TGFA;PTK6;EREG	geneontology_Biological_Process
GO:0045616	regulation of keratinocyte differentiation	http://amigo.geneontology.org/amigo/term/GO:0045616	27	5	0.947462	5.27726	0.00220763	0.0785999	360;4851;5275;6093;54206	ROCK1;NOTCH1;AQP3;ERRFI1;SERPINB13	geneontology_Biological_Process
GO:0001942	hair follicle development	http://amigo.geneontology.org/amigo/term/GO:0001942	67	8	2.35111	3.40265	0.00227442	0.0804717	1001;1956;3911;4851;6662;8323;9620;11005	CELSR1;LAMA5;FZD6;NOTCH1;CDH3;SOX9;EGFR;SPINK5	geneontology_Biological_Process
GO:0048732	gland development	http://amigo.geneontology.org/amigo/term/GO:0048732	365	24	12.8083	1.87379	0.00230677	0.0811094	595;650;1956;1969;2737;3091;3099;3157;3371;3673;3911;4478;4851;5268;6239;6662;7046;7128;7422;7498;10512;10765;51043;55870	RREB1;KDM5B;ASH1L;VEGFA;TGFBR1;LAMA5;ZBTB7B;HK2;HIF1A;SEMA3C;HMGCS1;EPHA2;ITGA2;TNFAIP3;NOTCH1;BMP2;XDH;MSN;GLI3;TNC;SOX9;EGFR;CCND1;SERPINB5	geneontology_Biological_Process
GO:0009612	response to mechanical stimulus	http://amigo.geneontology.org/amigo/term/GO:0009612	168	14	5.89532	2.37477	0.00234383	0.0819038	1281;1956;3371;3673;5493;6513;6662;8795;8796;8797;9994;54407;54532;84918	USP53;SLC38A2;CASP8AP2;LRP11;TNFRSF10B;TNFRSF10A;PPL;ITGA2;SCEL;TNC;SLC2A1;SOX9;EGFR;COL3A1	geneontology_Biological_Process
GO:0031331	positive regulation of cellular catabolic process	http://amigo.geneontology.org/amigo/term/GO:0031331	284	20	9.96589	2.00684	0.00239834	0.0832946	1452;3091;3099;3667;3791;3949;4478;5209;5962;6093;7128;8754;9810;10558;10769;55187;90865;153090;220441;257364	SPTLC1;VPS13D;ROCK1;CSNK1A1;RDX;SNX33;DAB2IP;RNF40;HK2;HIF1A;PFKFB3;KDR;ADAM9;LDLR;TNFAIP3;PLK2;IRS1;MSN;RNF152;IL33	geneontology_Biological_Process
GO:0016525	negative regulation of angiogenesis	http://amigo.geneontology.org/amigo/term/GO:0016525	83	9	2.91257	3.09006	0.00242859	0.0833538	1969;2969;3339;4851;5797;6093;10769;11005;153090	GTF2I;ROCK1;HSPG2;DAB2IP;EPHA2;NOTCH1;PTPRM;PLK2;SPINK5	geneontology_Biological_Process
GO:0008360	regulation of cell shape	http://amigo.geneontology.org/amigo/term/GO:0008360	133	12	4.66713	2.57118	0.0024486	0.0833538	2335;3791;4478;4651;5362;5365;5921;5962;7422;10810;54751;55785	MYO10;RASA1;RDX;VEGFA;FBLIM1;FGD6;WASF3;KDR;PLXNB3;PLXNA2;MSN;FN1	geneontology_Biological_Process
GO:0036119	response to platelet-derived growth factor	http://amigo.geneontology.org/amigo/term/GO:0036119	17	4	0.59655	6.70522	0.00246824	0.0833538	867;5962;8826;54206	CBL;IQGAP1;RDX;ERRFI1	geneontology_Biological_Process
GO:0022404	molting cycle process	http://amigo.geneontology.org/amigo/term/GO:0022404	68	8	2.3862	3.35261	0.00250075	0.0833538	1001;1956;3911;4851;6662;8323;9620;11005	CELSR1;LAMA5;FZD6;NOTCH1;CDH3;SOX9;EGFR;SPINK5	geneontology_Biological_Process
GO:0022405	hair cycle process	http://amigo.geneontology.org/amigo/term/GO:0022405	68	8	2.3862	3.35261	0.00250075	0.0833538	1001;1956;3911;4851;6662;8323;9620;11005	CELSR1;LAMA5;FZD6;NOTCH1;CDH3;SOX9;EGFR;SPINK5	geneontology_Biological_Process
GO:0098773	skin epidermis development	http://amigo.geneontology.org/amigo/term/GO:0098773	68	8	2.3862	3.35261	0.00250075	0.0833538	1001;1956;3911;4851;6662;8323;9620;11005	CELSR1;LAMA5;FZD6;NOTCH1;CDH3;SOX9;EGFR;SPINK5	geneontology_Biological_Process
GO:0007595	lactation	http://amigo.geneontology.org/amigo/term/GO:0007595	40	6	1.40365	4.27458	0.00250312	0.0833538	595;3091;3099;7422;7498;51043	VEGFA;ZBTB7B;HK2;HIF1A;XDH;CCND1	geneontology_Biological_Process
GO:0043534	blood vessel endothelial cell migration	http://amigo.geneontology.org/amigo/term/GO:0043534	100	10	3.50912	2.84972	0.00261085	0.0864328	1969;3091;3688;3791;4851;5286;6868;7422;10769;154810	ITGB1;ADAM17;PIK3C2A;VEGFA;HIF1A;KDR;AMOTL1;EPHA2;NOTCH1;PLK2	geneontology_Biological_Process
GO:0014031	mesenchymal cell development	http://amigo.geneontology.org/amigo/term/GO:0014031	69	8	2.42129	3.30402	0.00274435	0.089802	182;2335;3091;3911;4851;6662;10509;10512	LAMA5;HIF1A;SEMA3C;SEMA4B;NOTCH1;JAG1;SOX9;FN1	geneontology_Biological_Process
GO:0071260	cellular response to mechanical stimulus	http://amigo.geneontology.org/amigo/term/GO:0071260	69	8	2.42129	3.30402	0.00274435	0.089802	1956;3673;6513;6662;8795;8797;9994;54407	SLC38A2;CASP8AP2;TNFRSF10B;TNFRSF10A;ITGA2;SLC2A1;SOX9;EGFR	geneontology_Biological_Process
GO:0030199	collagen fibril organization	http://amigo.geneontology.org/amigo/term/GO:0030199	41	6	1.43874	4.17032	0.00284728	0.0926348	1281;1289;1290;5925;7046;50509	RB1;TGFBR1;COL5A3;COL5A2;COL5A1;COL3A1	geneontology_Biological_Process
GO:0042058	regulation of epidermal growth factor receptor signaling pathway	http://amigo.geneontology.org/amigo/term/GO:0042058	70	8	2.45638	3.25682	0.00300608	0.096539	867;1956;2069;5753;6868;7039;54206;153090	CBL;ADAM17;DAB2IP;TGFA;PTK6;EREG;ERRFI1;EGFR	geneontology_Biological_Process
GO:0007043	cell-cell junction assembly	http://amigo.geneontology.org/amigo/term/GO:0007043	102	10	3.5793	2.79384	0.0030207	0.096539	1001;1500;1828;1969;2706;6093;7082;9231;143098;100506658	DLG5;TJP1;ROCK1;CTNND1;MPP7;OCLN;EPHA2;GJB2;CDH3;DSG1	geneontology_Biological_Process
GO:1901186	positive regulation of ERBB signaling pathway	http://amigo.geneontology.org/amigo/term/GO:1901186	29	5	1.01764	4.91331	0.00306618	0.096539	867;2069;5753;6868;7039	CBL;ADAM17;TGFA;PTK6;EREG	geneontology_Biological_Process
GO:0061418	regulation of transcription from RNA polymerase II promoter in response to hypoxia	http://amigo.geneontology.org/amigo/term/GO:0061418	29	5	1.01764	4.91331	0.00306618	0.096539	2033;3091;4851;7422;7428	EP300;VEGFA;VHL;HIF1A;NOTCH1	geneontology_Biological_Process
GO:0097242	amyloid-beta clearance	http://amigo.geneontology.org/amigo/term/GO:0097242	18	4	0.631641	6.33271	0.00308666	0.096539	3480;3949;4311;6093	ROCK1;IGF1R;LDLR;MME	geneontology_Biological_Process
GO:2000810	regulation of bicellular tight junction assembly	http://amigo.geneontology.org/amigo/term/GO:2000810	18	4	0.631641	6.33271	0.00308666	0.096539	1969;6093;7082;100506658	TJP1;ROCK1;OCLN;EPHA2	geneontology_Biological_Process
GO:0002052	positive regulation of neuroblast proliferation	http://amigo.geneontology.org/amigo/term/GO:0002052	18	4	0.631641	6.33271	0.00308666	0.096539	2737;3091;4851;7422	VEGFA;HIF1A;NOTCH1;GLI3	geneontology_Biological_Process
GO:0010718	positive regulation of epithelial to mesenchymal transition	http://amigo.geneontology.org/amigo/term/GO:0010718	42	6	1.47383	4.07103	0.00322567	0.099624	182;650;4851;6317;7046;283149	BCL9L;TGFBR1;NOTCH1;BMP2;JAG1;SERPINB3	geneontology_Biological_Process
GO:0045604	regulation of epidermal cell differentiation	http://amigo.geneontology.org/amigo/term/GO:0045604	42	6	1.47383	4.07103	0.00322567	0.099624	360;4851;5275;6093;8609;54206	ROCK1;KLF7;NOTCH1;AQP3;ERRFI1;SERPINB13	geneontology_Biological_Process
GO:0035148	tube formation	http://amigo.geneontology.org/amigo/term/GO:0035148	120	11	4.21094	2.61224	0.00323809	0.099624	317;3091;4851;6497;6662;7422;7798;8323;9620;57534;153090	SKI;MIB1;LUZP1;APAF1;CELSR1;VEGFA;DAB2IP;HIF1A;FZD6;NOTCH1;SOX9	geneontology_Biological_Process
GO:0033627	cell adhesion mediated by integrin	http://amigo.geneontology.org/amigo/term/GO:0033627	56	7	1.96511	3.56215	0.00325965	0.0997454	1969;3673;3678;3688;6868;8754;65125	ITGB1;WNK1;ADAM17;ADAM9;EPHA2;ITGA2;ITGA5	geneontology_Biological_Process
GO:0010717	regulation of epithelial to mesenchymal transition	http://amigo.geneontology.org/amigo/term/GO:0010717	71	8	2.49147	3.21095	0.00328685	0.100037	182;650;4851;6317;7046;90102;153090;283149	BCL9L;TGFBR1;DAB2IP;NOTCH1;BMP2;PHLDB2;JAG1;SERPINB3	geneontology_Biological_Process
GO:0042176	regulation of protein catabolic process	http://amigo.geneontology.org/amigo/term/GO:0042176	313	21	10.9835	1.91195	0.00336259	0.101795	1452;1956;2043;3949;4478;5962;6093;6662;7078;7110;7128;8754;9810;10769;23077;28996;57449;89777;90865;153090;257364	PLEKHG5;ROCK1;TMF1;CSNK1A1;RDX;SNX33;DAB2IP;MYCBP2;RNF40;HIPK2;ADAM9;TIMP3;LDLR;TNFAIP3;PLK2;MSN;EPHA4;SOX9;EGFR;IL33;SERPINB12	geneontology_Biological_Process
GO:0007179	transforming growth factor beta receptor signaling pathway	http://amigo.geneontology.org/amigo/term/GO:0007179	157	13	5.50931	2.35964	0.00350305	0.105483	867;1030;1281;2033;3675;3688;4086;6497;6868;7046;8754;28996;283149	BCL9L;SKI;CBL;EP300;ITGB1;ADAM17;TGFBR1;HIPK2;ADAM9;SMAD1;CDKN2B;ITGA3;COL3A1	geneontology_Biological_Process
GO:0010470	regulation of gastrulation	http://amigo.geneontology.org/amigo/term/GO:0010470	30	5	1.05274	4.74953	0.00357539	0.107091	1289;1290;3557;65125;90102	WNK1;PHLDB2;IL1RN;COL5A2;COL5A1	geneontology_Biological_Process
GO:0070849	response to epidermal growth factor	http://amigo.geneontology.org/amigo/term/GO:0070849	43	6	1.50892	3.97635	0.00364031	0.10751	867;1956;6662;8826;54206;153090	CBL;IQGAP1;DAB2IP;ERRFI1;SOX9;EGFR	geneontology_Biological_Process
GO:0001706	endoderm formation	http://amigo.geneontology.org/amigo/term/GO:0001706	43	6	1.50892	3.97635	0.00364031	0.10751	1289;1290;2335;3678;3909;83595	LAMA3;ITGA5;COL5A2;COL5A1;SOX7;FN1	geneontology_Biological_Process
GO:0045785	positive regulation of cell adhesion	http://amigo.geneontology.org/amigo/term/GO:0045785	336	22	11.7906	1.86589	0.00364634	0.10751	1021;1793;2335;2737;3655;3673;3675;3678;3791;4651;4811;6093;6239;7422;8754;8826;10076;10725;51043;57178;64332;100133941	NFAT5;RREB1;MYO10;IQGAP1;ROCK1;ZMIZ1;DOCK1;VEGFA;ZBTB7B;KDR;ADAM9;PTPRU;NID1;ITGA2;CDK6;NFKBIZ;ITGA6;GLI3;ITGA3;ITGA5;CD24;FN1	geneontology_Biological_Process
GO:0090050	positive regulation of cell migration involved in sprouting angiogenesis	http://amigo.geneontology.org/amigo/term/GO:0090050	19	4	0.666732	5.99941	0.00380296	0.110403	3791;5286;7422;10769	PIK3C2A;VEGFA;KDR;PLK2	geneontology_Biological_Process
GO:0021801	cerebral cortex radial glia guided migration	http://amigo.geneontology.org/amigo/term/GO:0021801	19	4	0.666732	5.99941	0.00380296	0.110403	2737;23224;30837;153090	SOCS7;DAB2IP;SYNE2;GLI3	geneontology_Biological_Process
GO:0022030	telencephalon glial cell migration	http://amigo.geneontology.org/amigo/term/GO:0022030	19	4	0.666732	5.99941	0.00380296	0.110403	2737;23224;30837;153090	SOCS7;DAB2IP;SYNE2;GLI3	geneontology_Biological_Process
GO:0045860	positive regulation of protein kinase activity	http://amigo.geneontology.org/amigo/term/GO:0045860	445	27	15.6156	1.72904	0.00389522	0.112504	595;650;1849;1956;2043;2069;4293;6868;7039;7046;7422;8428;8754;8795;8797;8812;8826;9748;11214;23328;50488;57498;63967;65125;153090;253260;100133941	RICTOR;CCNK;MAP3K9;WNK1;IQGAP1;AKAP13;SLK;MINK1;ADAM17;KIDINS220;SASH1;VEGFA;TGFBR1;TNFRSF10B;DAB2IP;TNFRSF10A;STK24;TGFA;ADAM9;CLSPN;DUSP7;BMP2;EREG;EPHA4;EGFR;CD24;CCND1	geneontology_Biological_Process
GO:0038127	ERBB signaling pathway	http://amigo.geneontology.org/amigo/term/GO:0038127	123	11	4.31621	2.54853	0.00391779	0.112582	867;1956;2069;5286;5753;6662;6868;7039;8826;54206;153090	CBL;IQGAP1;ADAM17;PIK3C2A;DAB2IP;TGFA;PTK6;EREG;ERRFI1;SOX9;EGFR	geneontology_Biological_Process
GO:0120193	tight junction organization	http://amigo.geneontology.org/amigo/term/GO:0120193	44	6	1.54401	3.88598	0.00409325	0.11703	1969;6093;7046;7082;143098;100506658	TJP1;ROCK1;TGFBR1;MPP7;OCLN;EPHA2	geneontology_Biological_Process
GO:0030178	negative regulation of Wnt signaling pathway	http://amigo.geneontology.org/amigo/term/GO:0030178	124	11	4.35131	2.52798	0.00416809	0.118571	650;1452;1500;2737;4163;4851;6662;8323;10076;26524;153090	CTNND1;LATS2;CSNK1A1;DAB2IP;PTPRU;FZD6;NOTCH1;BMP2;MCC;GLI3;SOX9	geneontology_Biological_Process
GO:0043410	positive regulation of MAPK cascade	http://amigo.geneontology.org/amigo/term/GO:0043410	470	28	16.4929	1.6977	0.00426691	0.119891	650;1849;1956;1969;2043;3480;3557;3791;4293;4851;4853;6093;7039;7046;7422;7498;8754;8826;8844;9867;11214;23328;28996;50488;57498;153090;768211;100133941	MAP3K9;IQGAP1;AKAP13;MINK1;PJA2;ROCK1;KSR1;KIDINS220;SASH1;VEGFA;NOTCH2;TGFBR1;RELL1;DAB2IP;TGFA;IGF1R;KDR;HIPK2;ADAM9;EPHA2;DUSP7;NOTCH1;BMP2;XDH;EPHA4;IL1RN;EGFR;CD24	geneontology_Biological_Process
GO:0045176	apical protein localization	http://amigo.geneontology.org/amigo/term/GO:0045176	10	3	0.350912	8.54916	0.00427804	0.119891	5962;9231;9620	DLG5;RDX;CELSR1	geneontology_Biological_Process
GO:0042271	susceptibility to natural killer cell mediated cytotoxicity	http://amigo.geneontology.org/amigo/term/GO:0042271	10	3	0.350912	8.54916	0.00427804	0.119891	79465;135250;353091	ULBP3;RAET1E;RAET1G	geneontology_Biological_Process
GO:0021543	pallium development	http://amigo.geneontology.org/amigo/term/GO:0021543	143	12	5.01804	2.39137	0.00443992	0.123815	1021;1281;1956;2737;3091;6513;10579;22903;23224;30837;54407;153090	SLC38A2;SOCS7;DAB2IP;SYNE2;HIF1A;TACC2;BTBD3;CDK6;GLI3;SLC2A1;EGFR;COL3A1	geneontology_Biological_Process
GO:0071560	cellular response to transforming growth factor beta stimulus	http://amigo.geneontology.org/amigo/term/GO:0071560	200	15	7.01824	2.13729	0.00455899	0.126456	317;867;1030;1281;2033;3675;3688;4086;6497;6662;6868;7046;8754;28996;283149	BCL9L;SKI;CBL;EP300;ITGB1;ADAM17;APAF1;TGFBR1;HIPK2;ADAM9;SMAD1;CDKN2B;ITGA3;SOX9;COL3A1	geneontology_Biological_Process
GO:1901184	regulation of ERBB signaling pathway	http://amigo.geneontology.org/amigo/term/GO:1901184	75	8	2.63184	3.0397	0.00461878	0.126456	867;1956;2069;5753;6868;7039;54206;153090	CBL;ADAM17;DAB2IP;TGFA;PTK6;EREG;ERRFI1;EGFR	geneontology_Biological_Process
GO:0051043	regulation of membrane protein ectodomain proteolysis	http://amigo.geneontology.org/amigo/term/GO:0051043	20	4	0.701824	5.69944	0.004624	0.126456	6093;7078;8754;257364	ROCK1;SNX33;ADAM9;TIMP3	geneontology_Biological_Process
GO:0070168	negative regulation of biomineral tissue development	http://amigo.geneontology.org/amigo/term/GO:0070168	20	4	0.701824	5.69944	0.004624	0.126456	3091;4851;6093;6662	ROCK1;HIF1A;NOTCH1;SOX9	geneontology_Biological_Process
GO:1901890	positive regulation of cell junction assembly	http://amigo.geneontology.org/amigo/term/GO:1901890	32	5	1.12292	4.45269	0.00477113	0.129853	1969;3791;6093;7422;8826	IQGAP1;ROCK1;VEGFA;KDR;EPHA2	geneontology_Biological_Process
GO:0010976	positive regulation of neuron projection development	http://amigo.geneontology.org/amigo/term/GO:0010976	221	16	7.75515	2.06315	0.00485743	0.131454	2033;2043;2335;2803;3675;5362;5365;5597;5753;7422;8826;9231;23499;50618;57498;153090	GOLGA4;EP300;MACF1;DLG5;ITSN2;IQGAP1;KIDINS220;VEGFA;DAB2IP;MAPK6;PTK6;PLXNB3;PLXNA2;EPHA4;ITGA3;FN1	geneontology_Biological_Process
GO:0003158	endothelium development	http://amigo.geneontology.org/amigo/term/GO:0003158	92	9	3.22839	2.78777	0.00487639	0.131454	182;3791;3911;4478;4851;5962;6093;7082;7498	TJP1;ROCK1;RDX;LAMA5;KDR;NOTCH1;XDH;MSN;JAG1	geneontology_Biological_Process
GO:0003007	heart morphogenesis	http://amigo.geneontology.org/amigo/term/GO:0003007	202	15	7.08842	2.11613	0.00499708	0.133747	182;650;1289;1363;1832;3091;4851;4853;6662;7046;7422;10413;10512;57178;57534	MIB1;ZMIZ1;VEGFA;NOTCH2;TGFBR1;HIF1A;SEMA3C;DSP;NOTCH1;BMP2;JAG1;SOX9;YAP1;COL5A1;CPE	geneontology_Biological_Process
GO:0061097	regulation of protein tyrosine kinase activity	http://amigo.geneontology.org/amigo/term/GO:0061097	76	8	2.66693	2.9997	0.0050087	0.133747	867;2043;2069;5753;6868;7039;54206;100133941	CBL;ADAM17;TGFA;PTK6;EREG;EPHA4;ERRFI1;CD24	geneontology_Biological_Process
GO:0033674	positive regulation of kinase activity	http://amigo.geneontology.org/amigo/term/GO:0033674	477	28	16.7385	1.67279	0.00521885	0.138314	595;650;1849;1956;2043;2069;3667;4293;6868;7039;7046;7422;8428;8754;8795;8797;8812;8826;9748;11214;23328;50488;57498;63967;65125;153090;253260;100133941	RICTOR;CCNK;MAP3K9;WNK1;IQGAP1;AKAP13;SLK;MINK1;ADAM17;KIDINS220;SASH1;VEGFA;TGFBR1;TNFRSF10B;DAB2IP;TNFRSF10A;STK24;TGFA;ADAM9;CLSPN;DUSP7;BMP2;IRS1;EREG;EPHA4;EGFR;CD24;CCND1	geneontology_Biological_Process
GO:0090287	regulation of cellular response to growth factor stimulus	http://amigo.geneontology.org/amigo/term/GO:0090287	203	15	7.12351	2.1057	0.0052286	0.138314	1030;2033;3091;3675;3678;4851;6497;6868;7046;7422;7498;26509;28996;153090;283149	BCL9L;SKI;EP300;ADAM17;MYOF;VEGFA;TGFBR1;DAB2IP;HIF1A;HIPK2;NOTCH1;XDH;CDKN2B;ITGA3;ITGA5	geneontology_Biological_Process
GO:1903670	regulation of sprouting angiogenesis	http://amigo.geneontology.org/amigo/term/GO:1903670	61	7	2.14056	3.27017	0.00528254	0.139091	3678;3791;4086;4851;5286;7422;10769	PIK3C2A;VEGFA;KDR;SMAD1;NOTCH1;PLK2;ITGA5	geneontology_Biological_Process
GO:0060560	developmental growth involved in morphogenesis	http://amigo.geneontology.org/amigo/term/GO:0060560	184	14	6.45678	2.16826	0.00532525	0.139566	2335;2803;3371;3688;4851;6662;7422;8826;10413;10509;10512;10765;23499;50618	GOLGA4;KDM5B;ITGB1;MACF1;ITSN2;IQGAP1;VEGFA;SEMA3C;SEMA4B;NOTCH1;TNC;SOX9;YAP1;FN1	geneontology_Biological_Process
GO:0032874	positive regulation of stress-activated MAPK cascade	http://amigo.geneontology.org/amigo/term/GO:0032874	147	12	5.1584	2.3263	0.00553203	0.144182	650;2043;3557;4293;7422;7498;9867;23328;28996;50488;153090;768211	MAP3K9;MINK1;PJA2;SASH1;VEGFA;RELL1;DAB2IP;HIPK2;BMP2;XDH;EPHA4;IL1RN	geneontology_Biological_Process
GO:0051642	centrosome localization	http://amigo.geneontology.org/amigo/term/GO:0051642	21	4	0.736915	5.42804	0.00555635	0.144182	1783;5362;23224;23299	DYNC1LI2;SYNE2;PLXNA2;BICD2	geneontology_Biological_Process
GO:0032872	regulation of stress-activated MAPK cascade	http://amigo.geneontology.org/amigo/term/GO:0032872	205	15	7.19369	2.08516	0.00571774	0.144182	650;1956;2043;3480;3557;4293;6317;7422;7498;9867;23328;28996;50488;153090;768211	MAP3K9;MINK1;PJA2;SASH1;VEGFA;RELL1;DAB2IP;IGF1R;HIPK2;BMP2;XDH;EPHA4;SERPINB3;IL1RN;EGFR	geneontology_Biological_Process
GO:0062042	regulation of cardiac epithelial to mesenchymal transition	http://amigo.geneontology.org/amigo/term/GO:0062042	11	3	0.386003	7.77196	0.00573062	0.144182	182;4851;7046	TGFBR1;NOTCH1;JAG1	geneontology_Biological_Process
GO:0060841	venous blood vessel development	http://amigo.geneontology.org/amigo/term/GO:0060841	11	3	0.386003	7.77196	0.00573062	0.144182	4851;7422;10512	VEGFA;SEMA3C;NOTCH1	geneontology_Biological_Process
GO:0072015	glomerular visceral epithelial cell development	http://amigo.geneontology.org/amigo/term/GO:0072015	11	3	0.386003	7.77196	0.00573062	0.144182	182;4643;8826	IQGAP1;MYO1E;JAG1	geneontology_Biological_Process
GO:0086069	bundle of His cell to Purkinje myocyte communication	http://amigo.geneontology.org/amigo/term/GO:0086069	11	3	0.386003	7.77196	0.00573062	0.144182	1824;1829;1832	DSG2;DSP;DSC2	geneontology_Biological_Process
GO:0021819	layer formation in cerebral cortex	http://amigo.geneontology.org/amigo/term/GO:0021819	11	3	0.386003	7.77196	0.00573062	0.144182	2737;30837;153090	SOCS7;DAB2IP;GLI3	geneontology_Biological_Process
GO:0060174	limb bud formation	http://amigo.geneontology.org/amigo/term/GO:0060174	11	3	0.386003	7.77196	0.00573062	0.144182	5362;6662;10512	SEMA3C;PLXNA2;SOX9	geneontology_Biological_Process
GO:0070304	positive regulation of stress-activated protein kinase signaling cascade	http://amigo.geneontology.org/amigo/term/GO:0070304	148	12	5.19349	2.31058	0.00583592	0.146182	650;2043;3557;4293;7422;7498;9867;23328;28996;50488;153090;768211	MAP3K9;MINK1;PJA2;SASH1;VEGFA;RELL1;DAB2IP;HIPK2;BMP2;XDH;EPHA4;IL1RN	geneontology_Biological_Process
GO:0050768	negative regulation of neurogenesis	http://amigo.geneontology.org/amigo/term/GO:0050768	226	16	7.93061	2.0175	0.00600904	0.149454	182;1281;2043;2737;3949;4851;4854;6497;6662;8831;10363;10509;10512;10769;23405;57534	SKI;DICER1;HMG20A;MIB1;SYNGAP1;SEMA3C;SEMA4B;NOTCH3;LDLR;NOTCH1;PLK2;GLI3;EPHA4;JAG1;SOX9;COL3A1	geneontology_Biological_Process
GO:0002040	sprouting angiogenesis	http://amigo.geneontology.org/amigo/term/GO:0002040	95	9	3.33366	2.69973	0.00601933	0.149454	1969;3678;3688;3791;4086;4851;5286;7422;10769	ITGB1;PIK3C2A;VEGFA;KDR;SMAD1;EPHA2;NOTCH1;PLK2;ITGA5	geneontology_Biological_Process
GO:0070302	regulation of stress-activated protein kinase signaling cascade	http://amigo.geneontology.org/amigo/term/GO:0070302	207	15	7.26387	2.06501	0.00624322	0.154336	650;1956;2043;3480;3557;4293;6317;7422;7498;9867;23328;28996;50488;153090;768211	MAP3K9;MINK1;PJA2;SASH1;VEGFA;RELL1;DAB2IP;IGF1R;HIPK2;BMP2;XDH;EPHA4;SERPINB3;IL1RN;EGFR	geneontology_Biological_Process
GO:0002042	cell migration involved in sprouting angiogenesis	http://amigo.geneontology.org/amigo/term/GO:0002042	48	6	1.68438	3.56215	0.00632935	0.154642	3688;3791;4851;5286;7422;10769	ITGB1;PIK3C2A;VEGFA;KDR;NOTCH1;PLK2	geneontology_Biological_Process
GO:0043297	apical junction assembly	http://amigo.geneontology.org/amigo/term/GO:0043297	48	6	1.68438	3.56215	0.00632935	0.154642	1969;6093;7082;9231;143098;100506658	DLG5;TJP1;ROCK1;MPP7;OCLN;EPHA2	geneontology_Biological_Process
GO:0071496	cellular response to external stimulus	http://amigo.geneontology.org/amigo/term/GO:0071496	268	18	9.40444	1.91399	0.00633755	0.154642	360;867;1030;1824;1956;3371;3655;3673;6513;6662;7486;8428;8795;8797;9994;54407;168620;220441	WRN;CBL;SLC38A2;CASP8AP2;TNFRSF10B;TNFRSF10A;STK24;BHLHA15;ITGA2;AQP3;DSC2;ITGA6;CDKN2B;RNF152;TNC;SLC2A1;SOX9;EGFR	geneontology_Biological_Process
GO:0050927	positive regulation of positive chemotaxis	http://amigo.geneontology.org/amigo/term/GO:0050927	22	4	0.772006	5.18131	0.00660627	0.159032	2152;3673;3791;7422	VEGFA;KDR;F3;ITGA2	geneontology_Biological_Process
GO:1902692	regulation of neuroblast proliferation	http://amigo.geneontology.org/amigo/term/GO:1902692	22	4	0.772006	5.18131	0.00660627	0.159032	2737;3091;4851;7422	VEGFA;HIF1A;NOTCH1;GLI3	geneontology_Biological_Process
GO:0061842	microtubule organizing center localization	http://amigo.geneontology.org/amigo/term/GO:0061842	22	4	0.772006	5.18131	0.00660627	0.159032	1783;5362;23224;23299	DYNC1LI2;SYNE2;PLXNA2;BICD2	geneontology_Biological_Process
GO:0051962	positive regulation of nervous system development	http://amigo.geneontology.org/amigo/term/GO:0051962	397	24	13.9312	1.72275	0.00662985	0.159032	650;2033;2043;2335;2737;2803;3091;3556;3675;4851;5362;5365;5597;5753;7422;8826;9231;10810;23013;23405;23499;50618;57498;153090	GOLGA4;EP300;MACF1;DICER1;DLG5;ITSN2;IQGAP1;SPEN;KIDINS220;VEGFA;DAB2IP;MAPK6;HIF1A;PTK6;WASF3;PLXNB3;PLXNA2;IL1RAP;NOTCH1;BMP2;GLI3;EPHA4;ITGA3;FN1	geneontology_Biological_Process
GO:0016358	dendrite development	http://amigo.geneontology.org/amigo/term/GO:0016358	189	14	6.63223	2.1109	0.00671841	0.160476	1952;2043;3688;4205;5597;8609;8826;8831;9231;10769;22903;50488;57498;153090	ITGB1;MEF2A;DLG5;IQGAP1;MINK1;SYNGAP1;KIDINS220;DAB2IP;KLF7;MAPK6;BTBD3;CELSR2;PLK2;EPHA4	geneontology_Biological_Process
GO:0045446	endothelial cell differentiation	http://amigo.geneontology.org/amigo/term/GO:0045446	80	8	2.80729	2.84972	0.00682544	0.160935	182;3911;4478;4851;5962;6093;7082;7498	TJP1;ROCK1;RDX;LAMA5;NOTCH1;XDH;MSN;JAG1	geneontology_Biological_Process
GO:0048010	vascular endothelial growth factor receptor signaling pathway	http://amigo.geneontology.org/amigo/term/GO:0048010	80	8	2.80729	2.84972	0.00682544	0.160935	1793;3091;3678;3791;6093;7422;26509;153090	MYOF;ROCK1;DOCK1;VEGFA;DAB2IP;HIF1A;KDR;ITGA5	geneontology_Biological_Process
GO:0003208	cardiac ventricle morphogenesis	http://amigo.geneontology.org/amigo/term/GO:0003208	64	7	2.24584	3.11688	0.00687975	0.160935	182;1363;1832;3091;4851;7046;10512	TGFBR1;HIF1A;SEMA3C;DSP;NOTCH1;JAG1;CPE	geneontology_Biological_Process
GO:0061333	renal tubule morphogenesis	http://amigo.geneontology.org/amigo/term/GO:0061333	64	7	2.24584	3.11688	0.00687975	0.160935	650;1282;2737;3911;6662;7422;9788	VEGFA;LAMA5;BMP2;COL4A1;GLI3;MTSS1;SOX9	geneontology_Biological_Process
GO:0090263	positive regulation of canonical Wnt signaling pathway	http://amigo.geneontology.org/amigo/term/GO:0090263	64	7	2.24584	3.11688	0.00687975	0.160935	1001;1956;8796;9736;10413;65125;80351	USP34;TNKS2;WNK1;SCEL;CDH3;YAP1;EGFR	geneontology_Biological_Process
GO:0048008	platelet-derived growth factor receptor signaling pathway	http://amigo.geneontology.org/amigo/term/GO:0048008	49	6	1.71947	3.48945	0.00700479	0.163186	867;2152;4643;5286;7422;8826	CBL;IQGAP1;MYO1E;PIK3C2A;VEGFA;F3	geneontology_Biological_Process
GO:0090049	regulation of cell migration involved in sprouting angiogenesis	http://amigo.geneontology.org/amigo/term/GO:0090049	35	5	1.22819	4.07103	0.00705959	0.163788	3791;4851;5286;7422;10769	PIK3C2A;VEGFA;KDR;NOTCH1;PLK2	geneontology_Biological_Process
GO:0050770	regulation of axonogenesis	http://amigo.geneontology.org/amigo/term/GO:0050770	152	12	5.33386	2.24978	0.00718641	0.16605	2043;2335;2803;5362;5365;7422;8831;10509;10512;23077;23303;23499	GOLGA4;MACF1;SYNGAP1;VEGFA;MYCBP2;SEMA3C;KIF13B;PLXNB3;PLXNA2;SEMA4B;EPHA4;FN1	geneontology_Biological_Process
GO:0031346	positive regulation of cell projection organization	http://amigo.geneontology.org/amigo/term/GO:0031346	293	19	10.2817	1.84794	0.0073792	0.168565	2033;2043;2335;2803;3673;3675;5362;5365;5597;5753;6239;7046;7422;8826;9231;23499;50618;57498;153090	RREB1;GOLGA4;EP300;MACF1;DLG5;ITSN2;IQGAP1;KIDINS220;VEGFA;TGFBR1;DAB2IP;MAPK6;PTK6;PLXNB3;PLXNA2;ITGA2;EPHA4;ITGA3;FN1	geneontology_Biological_Process
GO:0048771	tissue remodeling	http://amigo.geneontology.org/amigo/term/GO:0048771	134	11	4.70222	2.33932	0.00743743	0.168565	182;760;1956;1969;3091;3552;4853;6093;7128;9545;10512	ROCK1;NOTCH2;RAB3D;HIF1A;SEMA3C;EPHA2;TNFAIP3;JAG1;CA2;IL1A;EGFR	geneontology_Biological_Process
GO:0072310	glomerular epithelial cell development	http://amigo.geneontology.org/amigo/term/GO:0072310	12	3	0.421094	7.1243	0.00744416	0.168565	182;4643;8826	IQGAP1;MYO1E;JAG1	geneontology_Biological_Process
GO:0098911	regulation of ventricular cardiac muscle cell action potential	http://amigo.geneontology.org/amigo/term/GO:0098911	12	3	0.421094	7.1243	0.00744416	0.168565	1824;1829;1832	DSG2;DSP;DSC2	geneontology_Biological_Process
GO:0021535	cell migration in hindbrain	http://amigo.geneontology.org/amigo/term/GO:0021535	12	3	0.421094	7.1243	0.00744416	0.168565	3688;5362;30837	ITGB1;SOCS7;PLXNA2	geneontology_Biological_Process
GO:0014032	neural crest cell development	http://amigo.geneontology.org/amigo/term/GO:0014032	65	7	2.28093	3.06893	0.00748436	0.168801	182;2335;3091;3911;6662;10509;10512	LAMA5;HIF1A;SEMA3C;SEMA4B;JAG1;SOX9;FN1	geneontology_Biological_Process
GO:0050926	regulation of positive chemotaxis	http://amigo.geneontology.org/amigo/term/GO:0050926	23	4	0.807097	4.95603	0.0077797	0.174075	2152;3673;3791;7422	VEGFA;KDR;F3;ITGA2	geneontology_Biological_Process
GO:0034698	response to gonadotropin	http://amigo.geneontology.org/amigo/term/GO:0034698	23	4	0.807097	4.95603	0.0077797	0.174075	2706;3157;3675;4851	HMGCS1;NOTCH1;GJB2;ITGA3	geneontology_Biological_Process
GO:0045995	regulation of embryonic development	http://amigo.geneontology.org/amigo/term/GO:0045995	99	9	3.47403	2.59065	0.00785199	0.174116	1289;1290;3557;3909;3911;4851;9620;65125;90102	WNK1;CELSR1;LAMA5;NOTCH1;PHLDB2;LAMA3;IL1RN;COL5A2;COL5A1	geneontology_Biological_Process
GO:0042303	molting cycle	http://amigo.geneontology.org/amigo/term/GO:0042303	82	8	2.87748	2.78021	0.00790197	0.174116	1001;1956;3911;4851;6662;8323;9620;11005	CELSR1;LAMA5;FZD6;NOTCH1;CDH3;SOX9;EGFR;SPINK5	geneontology_Biological_Process
GO:0042633	hair cycle	http://amigo.geneontology.org/amigo/term/GO:0042633	82	8	2.87748	2.78021	0.00790197	0.174116	1001;1956;3911;4851;6662;8323;9620;11005	CELSR1;LAMA5;FZD6;NOTCH1;CDH3;SOX9;EGFR;SPINK5	geneontology_Biological_Process
GO:0010720	positive regulation of cell development	http://amigo.geneontology.org/amigo/term/GO:0010720	425	25	14.9138	1.67631	0.00790458	0.174116	650;1793;2033;2043;2335;2737;2803;3091;3675;4851;5362;5365;5597;5753;6239;7422;8826;9231;10512;23013;23405;23499;50618;57498;153090	RREB1;GOLGA4;EP300;MACF1;DICER1;DLG5;ITSN2;IQGAP1;SPEN;DOCK1;KIDINS220;VEGFA;DAB2IP;MAPK6;HIF1A;SEMA3C;PTK6;PLXNB3;PLXNA2;NOTCH1;BMP2;GLI3;EPHA4;ITGA3;FN1	geneontology_Biological_Process
GO:0009896	positive regulation of catabolic process	http://amigo.geneontology.org/amigo/term/GO:0009896	338	21	11.8608	1.77054	0.00801302	0.175821	1452;3091;3099;3667;3791;3949;4478;5209;5962;6093;6662;7128;8754;9810;10558;10769;55187;90865;153090;220441;257364	SPTLC1;VPS13D;ROCK1;CSNK1A1;RDX;SNX33;DAB2IP;RNF40;HK2;HIF1A;PFKFB3;KDR;ADAM9;LDLR;TNFAIP3;PLK2;IRS1;MSN;RNF152;SOX9;IL33	geneontology_Biological_Process
GO:0048708	astrocyte differentiation	http://amigo.geneontology.org/amigo/term/GO:0048708	66	7	2.31602	3.02243	0.0081274	0.177642	650;1021;1956;2043;3949;4851;6662	CDK6;LDLR;NOTCH1;BMP2;EPHA4;SOX9;EGFR	geneontology_Biological_Process
GO:1902532	negative regulation of intracellular signal transduction	http://amigo.geneontology.org/amigo/term/GO:1902532	404	24	14.1768	1.6929	0.00816405	0.177757	599;1849;1969;3091;3480;3675;3688;5921;6317;7078;7128;7428;7498;8661;8831;9231;10525;23005;54206;55450;55870;80014;153090;220441	ITGB1;RASA1;DLG5;ASH1L;EIF3A;SYNGAP1;BCL2L2;VHL;DAB2IP;WWC2;IGF1R;HIF1A;HYOU1;TIMP3;MAPKBP1;EPHA2;DUSP7;TNFAIP3;XDH;ERRFI1;ITGA3;RNF152;SERPINB3;CAMK2N1	geneontology_Biological_Process
GO:0048565	digestive tract development	http://amigo.geneontology.org/amigo/term/GO:0048565	100	9	3.50912	2.56475	0.00837035	0.18155	639;1281;1956;2737;3091;3655;4851;5753;5925	RB1;PRDM1;HIF1A;PTK6;NOTCH1;ITGA6;GLI3;EGFR;COL3A1	geneontology_Biological_Process
GO:0010975	regulation of neuron projection development	http://amigo.geneontology.org/amigo/term/GO:0010975	383	23	13.4399	1.71132	0.00840691	0.181647	2033;2043;2335;2803;3675;5362;5365;5597;5753;7422;8428;8826;8831;9231;10509;10512;10769;23077;23303;23499;50618;57498;153090	GOLGA4;EP300;MACF1;DLG5;ITSN2;IQGAP1;SYNGAP1;KIDINS220;VEGFA;DAB2IP;MYCBP2;MAPK6;STK24;SEMA3C;KIF13B;PTK6;PLXNB3;PLXNA2;SEMA4B;PLK2;EPHA4;ITGA3;FN1	geneontology_Biological_Process
GO:0003231	cardiac ventricle development	http://amigo.geneontology.org/amigo/term/GO:0003231	101	9	3.54421	2.53935	0.00891431	0.191878	182;639;1363;1832;3091;4851;7046;7798;10512	LUZP1;TGFBR1;PRDM1;HIF1A;SEMA3C;DSP;NOTCH1;JAG1;CPE	geneontology_Biological_Process
GO:0021795	cerebral cortex cell migration	http://amigo.geneontology.org/amigo/term/GO:0021795	37	5	1.29837	3.85097	0.00895396	0.192001	1956;2737;23224;30837;153090	SOCS7;DAB2IP;SYNE2;GLI3;EGFR	geneontology_Biological_Process
GO:0071402	cellular response to lipoprotein particle stimulus	http://amigo.geneontology.org/amigo/term/GO:0071402	24	4	0.842188	4.74953	0.00908221	0.192249	3157;3688;3949;6868	ITGB1;ADAM17;HMGCS1;LDLR	geneontology_Biological_Process
GO:0051894	positive regulation of focal adhesion assembly	http://amigo.geneontology.org/amigo/term/GO:0051894	24	4	0.842188	4.74953	0.00908221	0.192249	3791;6093;7422;8826	IQGAP1;ROCK1;VEGFA;KDR	geneontology_Biological_Process
GO:0021799	cerebral cortex radially oriented cell migration	http://amigo.geneontology.org/amigo/term/GO:0021799	24	4	0.842188	4.74953	0.00908221	0.192249	2737;23224;30837;153090	SOCS7;DAB2IP;SYNE2;GLI3	geneontology_Biological_Process
GO:0010595	positive regulation of endothelial cell migration	http://amigo.geneontology.org/amigo/term/GO:0010595	84	8	2.94766	2.71402	0.00910135	0.192249	3091;3791;5286;6868;7422;10769;23328;154810	ADAM17;PIK3C2A;SASH1;VEGFA;HIF1A;KDR;AMOTL1;PLK2	geneontology_Biological_Process
GO:0097205	renal filtration	http://amigo.geneontology.org/amigo/term/GO:0097205	13	3	0.456185	6.57627	0.00942877	0.19696	3675;4162;4643	MYO1E;MCAM;ITGA3	geneontology_Biological_Process
GO:0038065	collagen-activated signaling pathway	http://amigo.geneontology.org/amigo/term/GO:0038065	13	3	0.456185	6.57627	0.00942877	0.19696	1282;1287;3673	ITGA2;COL4A1;COL4A5	geneontology_Biological_Process
GO:0032486	Rap protein signal transduction	http://amigo.geneontology.org/amigo/term/GO:0032486	13	3	0.456185	6.57627	0.00942877	0.19696	867;5962;10769	CBL;RDX;PLK2	geneontology_Biological_Process
GO:0048864	stem cell development	http://amigo.geneontology.org/amigo/term/GO:0048864	68	7	2.3862	2.93353	0.00953429	0.198432	182;2335;3091;3911;6662;10509;10512	LAMA5;HIF1A;SEMA3C;SEMA4B;JAG1;SOX9;FN1	geneontology_Biological_Process
GO:0046580	negative regulation of Ras protein signal transduction	http://amigo.geneontology.org/amigo/term/GO:0046580	38	5	1.33346	3.74963	0.0100213	0.207391	3675;3688;5921;8831;153090	ITGB1;RASA1;SYNGAP1;DAB2IP;ITGA3	geneontology_Biological_Process
GO:0050769	positive regulation of neurogenesis	http://amigo.geneontology.org/amigo/term/GO:0050769	367	22	12.8785	1.70828	0.010038	0.207391	650;2033;2043;2335;2737;2803;3091;3675;4851;5362;5365;5597;5753;7422;8826;9231;23013;23405;23499;50618;57498;153090	GOLGA4;EP300;MACF1;DICER1;DLG5;ITSN2;IQGAP1;SPEN;KIDINS220;VEGFA;DAB2IP;MAPK6;HIF1A;PTK6;PLXNB3;PLXNA2;NOTCH1;BMP2;GLI3;EPHA4;ITGA3;FN1	geneontology_Biological_Process
GO:0001756	somitogenesis	http://amigo.geneontology.org/amigo/term/GO:0001756	53	6	1.85983	3.2261	0.0102335	0.210662	2033;4851;5362;8553;10512;57534	EP300;MIB1;BHLHE40;SEMA3C;PLXNA2;NOTCH1	geneontology_Biological_Process
GO:0032147	activation of protein kinase activity	http://amigo.geneontology.org/amigo/term/GO:0032147	282	18	9.89571	1.81897	0.0104789	0.212672	650;1849;1956;4293;7039;7046;7422;8428;8754;8795;8797;9748;50488;57498;63967;65125;153090;253260	RICTOR;MAP3K9;WNK1;SLK;MINK1;KIDINS220;VEGFA;TGFBR1;TNFRSF10B;DAB2IP;TNFRSF10A;STK24;TGFA;ADAM9;CLSPN;DUSP7;BMP2;EGFR	geneontology_Biological_Process
GO:0061311	cell surface receptor signaling pathway involved in heart development	http://amigo.geneontology.org/amigo/term/GO:0061311	25	4	0.877279	4.55955	0.010519	0.212672	182;650;4851;4853	NOTCH2;NOTCH1;BMP2;JAG1	geneontology_Biological_Process
GO:0061036	positive regulation of cartilage development	http://amigo.geneontology.org/amigo/term/GO:0061036	25	4	0.877279	4.55955	0.010519	0.212672	650;2737;4086;6662	SMAD1;BMP2;GLI3;SOX9	geneontology_Biological_Process
GO:0045601	regulation of endothelial cell differentiation	http://amigo.geneontology.org/amigo/term/GO:0045601	25	4	0.877279	4.55955	0.010519	0.212672	182;4851;6093;7498	ROCK1;NOTCH1;XDH;JAG1	geneontology_Biological_Process
GO:0098901	regulation of cardiac muscle cell action potential	http://amigo.geneontology.org/amigo/term/GO:0098901	25	4	0.877279	4.55955	0.010519	0.212672	488;1824;1829;1832	ATP2A2;DSG2;DSP;DSC2	geneontology_Biological_Process
GO:0007423	sensory organ development	http://amigo.geneontology.org/amigo/term/GO:0007423	392	23	13.7557	1.67203	0.010933	0.220255	182;639;650;1282;1289;1290;1956;1969;2195;2706;2737;3091;4851;5797;6497;6662;7046;7422;8323;9620;10765;10804;28996	SKI;KDM5B;CELSR1;VEGFA;TGFBR1;PRDM1;HIF1A;HIPK2;FZD6;EPHA2;FAT1;NOTCH1;PTPRM;BMP2;COL4A1;GJB2;GLI3;JAG1;SOX9;EGFR;COL5A2;COL5A1;GJB6	geneontology_Biological_Process
GO:0014033	neural crest cell differentiation	http://amigo.geneontology.org/amigo/term/GO:0014033	70	7	2.45638	2.84972	0.0111114	0.221151	182;2335;3091;3911;6662;10509;10512	LAMA5;HIF1A;SEMA3C;SEMA4B;JAG1;SOX9;FN1	geneontology_Biological_Process
GO:0003197	endocardial cushion development	http://amigo.geneontology.org/amigo/term/GO:0003197	39	5	1.36856	3.65349	0.0111728	0.221151	182;650;4851;6662;7046	TGFBR1;NOTCH1;BMP2;JAG1;SOX9	geneontology_Biological_Process
GO:0006509	membrane protein ectodomain proteolysis	http://amigo.geneontology.org/amigo/term/GO:0006509	39	5	1.36856	3.65349	0.0111728	0.221151	6093;6868;7078;8754;257364	ADAM17;ROCK1;SNX33;ADAM9;TIMP3	geneontology_Biological_Process
GO:1902893	regulation of pri-miRNA transcription by RNA polymerase II	http://amigo.geneontology.org/amigo/term/GO:1902893	39	5	1.36856	3.65349	0.0111728	0.221151	650;3091;4086;6662;7003	TEAD1;HIF1A;SMAD1;BMP2;SOX9	geneontology_Biological_Process
GO:0035987	endodermal cell differentiation	http://amigo.geneontology.org/amigo/term/GO:0035987	39	5	1.36856	3.65349	0.0111728	0.221151	1289;1290;2335;3678;3909	LAMA3;ITGA5;COL5A2;COL5A1;FN1	geneontology_Biological_Process
GO:0051961	negative regulation of nervous system development	http://amigo.geneontology.org/amigo/term/GO:0051961	242	16	8.49207	1.88411	0.0112507	0.221362	182;1281;2043;2737;3949;4851;4854;6497;6662;8831;10363;10509;10512;10769;23405;57534	SKI;DICER1;HMG20A;MIB1;SYNGAP1;SEMA3C;SEMA4B;NOTCH3;LDLR;NOTCH1;PLK2;GLI3;EPHA4;JAG1;SOX9;COL3A1	geneontology_Biological_Process
GO:0097191	extrinsic apoptotic signaling pathway	http://amigo.geneontology.org/amigo/term/GO:0097191	201	14	7.05333	1.98488	0.0112617	0.221362	599;3552;3655;7046;7078;7128;8795;8797;9994;10413;81537;90865;153090;219699	BCL2L2;TGFBR1;CASP8AP2;TNFRSF10B;DAB2IP;TNFRSF10A;TIMP3;UNC5B;TNFAIP3;SGPP1;ITGA6;IL1A;YAP1;IL33	geneontology_Biological_Process
GO:0048608	reproductive structure development	http://amigo.geneontology.org/amigo/term/GO:0048608	350	21	12.2819	1.70983	0.0116347	0.22514	595;599;639;867;1956;2069;2706;2737;3091;3157;3371;4851;5268;6662;7046;7110;7422;8204;10409;10765;55870	CBL;KDM5B;ASH1L;TMF1;NRIP1;BCL2L2;VEGFA;TGFBR1;PRDM1;HIF1A;HMGCS1;NOTCH1;EREG;GJB2;GLI3;TNC;SOX9;EGFR;CCND1;SERPINB5;BASP1	geneontology_Biological_Process
GO:0060253	negative regulation of glial cell proliferation	http://amigo.geneontology.org/amigo/term/GO:0060253	14	3	0.491276	6.10654	0.0116925	0.22514	4851;6497;23405	SKI;DICER1;NOTCH1	geneontology_Biological_Process
GO:0003184	pulmonary valve morphogenesis	http://amigo.geneontology.org/amigo/term/GO:0003184	14	3	0.491276	6.10654	0.0116925	0.22514	182;4851;4853	NOTCH2;NOTCH1;JAG1	geneontology_Biological_Process
GO:0002089	lens morphogenesis in camera-type eye	http://amigo.geneontology.org/amigo/term/GO:0002089	14	3	0.491276	6.10654	0.0116925	0.22514	1969;6497;28996	SKI;HIPK2;EPHA2	geneontology_Biological_Process
GO:0030949	positive regulation of vascular endothelial growth factor receptor signaling pathway	http://amigo.geneontology.org/amigo/term/GO:0030949	14	3	0.491276	6.10654	0.0116925	0.22514	3091;3678;7422	VEGFA;HIF1A;ITGA5	geneontology_Biological_Process
GO:0072160	nephron tubule epithelial cell differentiation	http://amigo.geneontology.org/amigo/term/GO:0072160	14	3	0.491276	6.10654	0.0116925	0.22514	9788;10413;100133941	MTSS1;YAP1;CD24	geneontology_Biological_Process
GO:0009791	post-embryonic development	http://amigo.geneontology.org/amigo/term/GO:0009791	71	7	2.49147	2.80958	0.0119672	0.228254	639;4643;7046;7422;10512;10765;55870	KDM5B;ASH1L;MYO1E;VEGFA;TGFBR1;PRDM1;SEMA3C	geneontology_Biological_Process
GO:0060512	prostate gland morphogenesis	http://amigo.geneontology.org/amigo/term/GO:0060512	26	4	0.912371	4.38418	0.012095	0.228254	3371;4851;5268;6662	NOTCH1;TNC;SOX9;SERPINB5	geneontology_Biological_Process
GO:0033598	mammary gland epithelial cell proliferation	http://amigo.geneontology.org/amigo/term/GO:0033598	26	4	0.912371	4.38418	0.012095	0.228254	595;1969;6239;10765	RREB1;KDM5B;EPHA2;CCND1	geneontology_Biological_Process
GO:0048333	mesodermal cell differentiation	http://amigo.geneontology.org/amigo/term/GO:0048333	26	4	0.912371	4.38418	0.012095	0.228254	3673;3675;3688;4086	ITGB1;SMAD1;ITGA2;ITGA3	geneontology_Biological_Process
GO:0035767	endothelial cell chemotaxis	http://amigo.geneontology.org/amigo/term/GO:0035767	26	4	0.912371	4.38418	0.012095	0.228254	3791;4851;7422;57449	PLEKHG5;VEGFA;KDR;NOTCH1	geneontology_Biological_Process
GO:0001654	eye development	http://amigo.geneontology.org/amigo/term/GO:0001654	265	17	9.29916	1.82812	0.0120961	0.228254	182;639;1282;1289;1290;1956;1969;2195;2737;3091;5797;6497;6662;7046;7422;10765;28996	SKI;KDM5B;VEGFA;TGFBR1;PRDM1;HIF1A;HIPK2;EPHA2;FAT1;PTPRM;COL4A1;GLI3;JAG1;SOX9;EGFR;COL5A2;COL5A1	geneontology_Biological_Process
GO:0070830	bicellular tight junction assembly	http://amigo.geneontology.org/amigo/term/GO:0070830	40	5	1.40365	3.56215	0.0124113	0.231304	1969;6093;7082;143098;100506658	TJP1;ROCK1;MPP7;OCLN;EPHA2	geneontology_Biological_Process
GO:0034260	negative regulation of GTPase activity	http://amigo.geneontology.org/amigo/term/GO:0034260	40	5	1.40365	3.56215	0.0124113	0.231304	5365;5962;8826;65125;153090	WNK1;IQGAP1;RDX;DAB2IP;PLXNB3	geneontology_Biological_Process
GO:0008347	glial cell migration	http://amigo.geneontology.org/amigo/term/GO:0008347	40	5	1.40365	3.56215	0.0124113	0.231304	2043;2737;23224;30837;153090	SOCS7;DAB2IP;SYNE2;GLI3;EPHA4	geneontology_Biological_Process
GO:0014065	phosphatidylinositol 3-kinase signaling	http://amigo.geneontology.org/amigo/term/GO:0014065	125	10	4.3864	2.27978	0.0124212	0.231304	867;1956;3480;3667;3791;5286;5783;6662;153090;219699	CBL;PIK3C2A;DAB2IP;IGF1R;PTPN13;KDR;UNC5B;IRS1;SOX9;EGFR	geneontology_Biological_Process
GO:0150063	visual system development	http://amigo.geneontology.org/amigo/term/GO:0150063	266	17	9.33425	1.82125	0.0125209	0.232397	182;639;1282;1289;1290;1956;1969;2195;2737;3091;5797;6497;6662;7046;7422;10765;28996	SKI;KDM5B;VEGFA;TGFBR1;PRDM1;HIF1A;HIPK2;EPHA2;FAT1;PTPRM;COL4A1;GLI3;JAG1;SOX9;EGFR;COL5A2;COL5A1	geneontology_Biological_Process
GO:0061458	reproductive system development	http://amigo.geneontology.org/amigo/term/GO:0061458	353	21	12.3872	1.6953	0.0127195	0.235311	595;599;639;867;1956;2069;2706;2737;3091;3157;3371;4851;5268;6662;7046;7110;7422;8204;10409;10765;55870	CBL;KDM5B;ASH1L;TMF1;NRIP1;BCL2L2;VEGFA;TGFBR1;PRDM1;HIF1A;HMGCS1;NOTCH1;EREG;GJB2;GLI3;TNC;SOX9;EGFR;CCND1;SERPINB5;BASP1	geneontology_Biological_Process
GO:0048145	regulation of fibroblast proliferation	http://amigo.geneontology.org/amigo/term/GO:0048145	72	7	2.52656	2.77056	0.0128697	0.237313	1021;1956;2069;2335;6497;57178;153090	SKI;ZMIZ1;DAB2IP;CDK6;EREG;EGFR;FN1	geneontology_Biological_Process
GO:0071900	regulation of protein serine/threonine kinase activity	http://amigo.geneontology.org/amigo/term/GO:0071900	444	25	15.5805	1.60457	0.0132563	0.243649	595;650;1030;1849;1956;2043;3480;4293;6317;7039;7046;7128;7422;8754;8812;8826;8844;9134;11214;23328;26524;57498;65125;153090;100133941	CCNK;MAP3K9;WNK1;IQGAP1;AKAP13;LATS2;KSR1;KIDINS220;SASH1;VEGFA;TGFBR1;DAB2IP;TGFA;IGF1R;CCNE2;ADAM9;DUSP7;TNFAIP3;BMP2;CDKN2B;EPHA4;SERPINB3;EGFR;CD24;CCND1	geneontology_Biological_Process
GO:0055123	digestive system development	http://amigo.geneontology.org/amigo/term/GO:0055123	108	9	3.78985	2.37477	0.0135041	0.247401	639;1281;1956;2737;3091;3655;4851;5753;5925	RB1;PRDM1;HIF1A;PTK6;NOTCH1;ITGA6;GLI3;EGFR;COL3A1	geneontology_Biological_Process
GO:0120192	tight junction assembly	http://amigo.geneontology.org/amigo/term/GO:0120192	41	5	1.43874	3.47527	0.0137397	0.250754	1969;6093;7082;143098;100506658	TJP1;ROCK1;MPP7;OCLN;EPHA2	geneontology_Biological_Process
GO:0048710	regulation of astrocyte differentiation	http://amigo.geneontology.org/amigo/term/GO:0048710	27	4	0.947462	4.22181	0.0138145	0.250754	650;2043;3949;4851	LDLR;NOTCH1;BMP2;EPHA4	geneontology_Biological_Process
GO:0048144	fibroblast proliferation	http://amigo.geneontology.org/amigo/term/GO:0048144	73	7	2.56166	2.73261	0.01382	0.250754	1021;1956;2069;2335;6497;57178;153090	SKI;ZMIZ1;DAB2IP;CDK6;EREG;EGFR;FN1	geneontology_Biological_Process
GO:0048880	sensory system development	http://amigo.geneontology.org/amigo/term/GO:0048880	269	17	9.43953	1.80094	0.0138662	0.250788	182;639;1282;1289;1290;1956;1969;2195;2737;3091;5797;6497;6662;7046;7422;10765;28996	SKI;KDM5B;VEGFA;TGFBR1;PRDM1;HIF1A;HIPK2;EPHA2;FAT1;PTPRM;COL4A1;GLI3;JAG1;SOX9;EGFR;COL5A2;COL5A1	geneontology_Biological_Process
GO:1903055	positive regulation of extracellular matrix organization	http://amigo.geneontology.org/amigo/term/GO:1903055	15	3	0.526368	5.69944	0.0142415	0.254325	5925;6662;90102	RB1;PHLDB2;SOX9	geneontology_Biological_Process
GO:0060575	intestinal epithelial cell differentiation	http://amigo.geneontology.org/amigo/term/GO:0060575	15	3	0.526368	5.69944	0.0142415	0.254325	639;3091;5753	PRDM1;HIF1A;PTK6	geneontology_Biological_Process
GO:2000811	negative regulation of anoikis	http://amigo.geneontology.org/amigo/term/GO:2000811	15	3	0.526368	5.69944	0.0142415	0.254325	3678;3688;4851	ITGB1;NOTCH1;ITGA5	geneontology_Biological_Process
GO:0060977	coronary vasculature morphogenesis	http://amigo.geneontology.org/amigo/term/GO:0060977	15	3	0.526368	5.69944	0.0142415	0.254325	4851;7046;7422	VEGFA;TGFBR1;NOTCH1	geneontology_Biological_Process
GO:0009792	embryo development ending in birth or egg hatching	http://amigo.geneontology.org/amigo/term/GO:0009792	470	26	16.4929	1.57644	0.0143757	0.254442	317;639;650;1956;1969;2033;2737;3091;3688;4643;4851;5362;6497;6662;7046;7422;7798;8323;8553;8796;9620;10512;57178;57498;57534;253260	SKI;RICTOR;EP300;ITGB1;MIB1;LUZP1;MYO1E;ZMIZ1;APAF1;KIDINS220;CELSR1;VEGFA;TGFBR1;BHLHE40;PRDM1;HIF1A;SEMA3C;PLXNA2;FZD6;EPHA2;NOTCH1;BMP2;SCEL;GLI3;SOX9;EGFR	geneontology_Biological_Process
GO:2001237	negative regulation of extrinsic apoptotic signaling pathway	http://amigo.geneontology.org/amigo/term/GO:2001237	91	8	3.1933	2.50525	0.0143829	0.254442	3552;3655;7046;7128;8795;8797;10413;219699	TGFBR1;TNFRSF10B;TNFRSF10A;UNC5B;TNFAIP3;ITGA6;IL1A;YAP1	geneontology_Biological_Process
GO:0017015	regulation of transforming growth factor beta receptor signaling pathway	http://amigo.geneontology.org/amigo/term/GO:0017015	91	8	3.1933	2.50525	0.0143829	0.254442	1030;2033;3675;6497;6868;7046;28996;283149	BCL9L;SKI;EP300;ADAM17;TGFBR1;HIPK2;CDKN2B;ITGA3	geneontology_Biological_Process
GO:0042063	gliogenesis	http://amigo.geneontology.org/amigo/term/GO:0042063	229	15	8.03588	1.86663	0.0149886	0.264332	650;1021;1956;2043;2737;3949;4851;6497;6662;10810;23224;23405;30837;90865;153090	SKI;DICER1;SOCS7;DAB2IP;SYNE2;WASF3;CDK6;LDLR;NOTCH1;BMP2;GLI3;EPHA4;SOX9;EGFR;IL33	geneontology_Biological_Process
GO:0060425	lung morphogenesis	http://amigo.geneontology.org/amigo/term/GO:0060425	42	5	1.47383	3.39252	0.0151605	0.266533	3371;6662;9231;9620;10413	DLG5;CELSR1;TNC;SOX9;YAP1	geneontology_Biological_Process
GO:0031098	stress-activated protein kinase signaling cascade	http://amigo.geneontology.org/amigo/term/GO:0031098	272	17	9.5448	1.78107	0.0153223	0.2682	650;1956;2043;3480;3557;4293;6317;7422;7498;8428;9748;9867;23328;28996;50488;153090;768211	MAP3K9;SLK;MINK1;PJA2;SASH1;VEGFA;RELL1;DAB2IP;STK24;IGF1R;HIPK2;BMP2;XDH;EPHA4;SERPINB3;IL1RN;EGFR	geneontology_Biological_Process
GO:0021537	telencephalon development	http://amigo.geneontology.org/amigo/term/GO:0021537	209	14	7.33406	1.9089	0.0154294	0.2682	650;1021;1281;1956;2737;3091;6497;6513;10579;22903;23224;30837;54407;153090	SKI;SLC38A2;SOCS7;DAB2IP;SYNE2;HIF1A;TACC2;BTBD3;CDK6;BMP2;GLI3;SLC2A1;EGFR;COL3A1	geneontology_Biological_Process
GO:1903053	regulation of extracellular matrix organization	http://amigo.geneontology.org/amigo/term/GO:1903053	28	4	0.982553	4.07103	0.0156817	0.2682	4851;5925;6662;90102	RB1;NOTCH1;PHLDB2;SOX9	geneontology_Biological_Process
GO:1904030	negative regulation of cyclin-dependent protein kinase activity	http://amigo.geneontology.org/amigo/term/GO:1904030	28	4	0.982553	4.07103	0.0156817	0.2682	1030;7128;26524;55450	LATS2;TNFAIP3;CDKN2B;CAMK2N1	geneontology_Biological_Process
GO:1902895	positive regulation of pri-miRNA transcription by RNA polymerase II	http://amigo.geneontology.org/amigo/term/GO:1902895	28	4	0.982553	4.07103	0.0156817	0.2682	650;3091;4086;7003	TEAD1;HIF1A;SMAD1;BMP2	geneontology_Biological_Process
GO:0043616	keratinocyte proliferation	http://amigo.geneontology.org/amigo/term/GO:0043616	28	4	0.982553	4.07103	0.0156817	0.2682	1001;2069;10413;83481	EPPK1;EREG;CDH3;YAP1	geneontology_Biological_Process
GO:0038084	vascular endothelial growth factor signaling pathway	http://amigo.geneontology.org/amigo/term/GO:0038084	28	4	0.982553	4.07103	0.0156817	0.2682	3791;7422;7498;153090	VEGFA;DAB2IP;KDR;XDH	geneontology_Biological_Process
GO:0030511	positive regulation of transforming growth factor beta receptor signaling pathway	http://amigo.geneontology.org/amigo/term/GO:0030511	28	4	0.982553	4.07103	0.0156817	0.2682	1030;2033;6868;28996	EP300;ADAM17;HIPK2;CDKN2B	geneontology_Biological_Process
GO:1903846	positive regulation of cellular response to transforming growth factor beta stimulus	http://amigo.geneontology.org/amigo/term/GO:1903846	28	4	0.982553	4.07103	0.0156817	0.2682	1030;2033;6868;28996	EP300;ADAM17;HIPK2;CDKN2B	geneontology_Biological_Process
GO:0035282	segmentation	http://amigo.geneontology.org/amigo/term/GO:0035282	75	7	2.63184	2.65974	0.0158697	0.270597	2033;4851;5362;8553;10409;10512;57534	EP300;MIB1;BHLHE40;SEMA3C;PLXNA2;NOTCH1;BASP1	geneontology_Biological_Process
GO:0051271	negative regulation of cellular component movement	http://amigo.geneontology.org/amigo/term/GO:0051271	231	15	8.10606	1.85047	0.0161075	0.273827	182;1281;4163;4851;5365;5797;8428;9231;10076;10509;10512;83481;90102;90865;153090	DLG5;DAB2IP;EPPK1;STK24;SEMA3C;PLXNB3;PTPRU;SEMA4B;NOTCH1;PTPRM;PHLDB2;MCC;JAG1;IL33;COL3A1	geneontology_Biological_Process
GO:1903844	regulation of cellular response to transforming growth factor beta stimulus	http://amigo.geneontology.org/amigo/term/GO:1903844	93	8	3.26348	2.45137	0.0162343	0.275157	1030;2033;3675;6497;6868;7046;28996;283149	BCL9L;SKI;EP300;ADAM17;TGFBR1;HIPK2;CDKN2B;ITGA3	geneontology_Biological_Process
GO:0051058	negative regulation of small GTPase mediated signal transduction	http://amigo.geneontology.org/amigo/term/GO:0051058	43	5	1.50892	3.31363	0.0166763	0.278648	3675;3688;5921;8831;153090	ITGB1;RASA1;SYNGAP1;DAB2IP;ITGA3	geneontology_Biological_Process
GO:0035924	cellular response to vascular endothelial growth factor stimulus	http://amigo.geneontology.org/amigo/term/GO:0035924	43	5	1.50892	3.31363	0.0166763	0.278648	3791;4851;7422;7498;153090	VEGFA;DAB2IP;KDR;NOTCH1;XDH	geneontology_Biological_Process
GO:0030850	prostate gland development	http://amigo.geneontology.org/amigo/term/GO:0030850	43	5	1.50892	3.31363	0.0166763	0.278648	2737;3371;4851;5268;6662	NOTCH1;GLI3;TNC;SOX9;SERPINB5	geneontology_Biological_Process
GO:0030260	entry into host cell	http://amigo.geneontology.org/amigo/term/GO:0030260	112	9	3.93021	2.28995	0.016809	0.278648	867;1500;1956;1969;3673;3678;3688;3949;6317	CBL;ITGB1;CTNND1;EPHA2;ITGA2;LDLR;SERPINB3;ITGA5;EGFR	geneontology_Biological_Process
GO:0044409	entry into host	http://amigo.geneontology.org/amigo/term/GO:0044409	112	9	3.93021	2.28995	0.016809	0.278648	867;1500;1956;1969;3673;3678;3688;3949;6317	CBL;ITGB1;CTNND1;EPHA2;ITGA2;LDLR;SERPINB3;ITGA5;EGFR	geneontology_Biological_Process
GO:0051806	entry into cell of other organism involved in symbiotic interaction	http://amigo.geneontology.org/amigo/term/GO:0051806	112	9	3.93021	2.28995	0.016809	0.278648	867;1500;1956;1969;3673;3678;3688;3949;6317	CBL;ITGB1;CTNND1;EPHA2;ITGA2;LDLR;SERPINB3;ITGA5;EGFR	geneontology_Biological_Process
GO:0051828	entry into other organism involved in symbiotic interaction	http://amigo.geneontology.org/amigo/term/GO:0051828	112	9	3.93021	2.28995	0.016809	0.278648	867;1500;1956;1969;3673;3678;3688;3949;6317	CBL;ITGB1;CTNND1;EPHA2;ITGA2;LDLR;SERPINB3;ITGA5;EGFR	geneontology_Biological_Process
GO:0030336	negative regulation of cell migration	http://amigo.geneontology.org/amigo/term/GO:0030336	191	13	6.70241	1.9396	0.0170376	0.278648	182;1281;4163;4851;5365;5797;8428;9231;10076;83481;90102;90865;153090	DLG5;DAB2IP;EPPK1;STK24;PLXNB3;PTPRU;NOTCH1;PTPRM;PHLDB2;MCC;JAG1;IL33;COL3A1	geneontology_Biological_Process
GO:0071404	cellular response to low-density lipoprotein particle stimulus	http://amigo.geneontology.org/amigo/term/GO:0071404	16	3	0.561459	5.34322	0.0170802	0.278648	3157;3688;3949	ITGB1;HMGCS1;LDLR	geneontology_Biological_Process
GO:2000737	negative regulation of stem cell differentiation	http://amigo.geneontology.org/amigo/term/GO:2000737	16	3	0.561459	5.34322	0.0170802	0.278648	182;4851;10413	NOTCH1;JAG1;YAP1	geneontology_Biological_Process
GO:0060749	mammary gland alveolus development	http://amigo.geneontology.org/amigo/term/GO:0060749	16	3	0.561459	5.34322	0.0170802	0.278648	595;3091;7422	VEGFA;HIF1A;CCND1	geneontology_Biological_Process
GO:0061377	mammary gland lobule development	http://amigo.geneontology.org/amigo/term/GO:0061377	16	3	0.561459	5.34322	0.0170802	0.278648	595;3091;7422	VEGFA;HIF1A;CCND1	geneontology_Biological_Process
GO:0033599	regulation of mammary gland epithelial cell proliferation	http://amigo.geneontology.org/amigo/term/GO:0033599	16	3	0.561459	5.34322	0.0170802	0.278648	595;6239;10765	RREB1;KDM5B;CCND1	geneontology_Biological_Process
GO:0010508	positive regulation of autophagy	http://amigo.geneontology.org/amigo/term/GO:0010508	94	8	3.29857	2.42529	0.0172219	0.280153	3091;3099;3791;6093;10558;10769;55187;220441	SPTLC1;VPS13D;ROCK1;HK2;HIF1A;KDR;PLK2;RNF152	geneontology_Biological_Process
GO:0003205	cardiac chamber development	http://amigo.geneontology.org/amigo/term/GO:0003205	132	10	4.63204	2.15888	0.0176526	0.285796	182;639;1363;1832;3091;4851;4853;7046;7798;10512	LUZP1;NOTCH2;TGFBR1;PRDM1;HIF1A;SEMA3C;DSP;NOTCH1;JAG1;CPE	geneontology_Biological_Process
GO:1903393	positive regulation of adherens junction organization	http://amigo.geneontology.org/amigo/term/GO:1903393	29	4	1.01764	3.93065	0.0177002	0.285796	3791;6093;7422;8826	IQGAP1;ROCK1;VEGFA;KDR	geneontology_Biological_Process
GO:1903364	positive regulation of cellular protein catabolic process	http://amigo.geneontology.org/amigo/term/GO:1903364	113	9	3.9653	2.26969	0.0177203	0.285796	1452;3949;4478;5962;7128;9810;10769;90865;153090	CSNK1A1;RDX;DAB2IP;RNF40;LDLR;TNFAIP3;PLK2;MSN;IL33	geneontology_Biological_Process
GO:0043406	positive regulation of MAP kinase activity	http://amigo.geneontology.org/amigo/term/GO:0043406	234	15	8.21134	1.82674	0.0179052	0.287958	650;1849;1956;2043;4293;7039;7046;7422;8754;8826;11214;23328;57498;153090;100133941	MAP3K9;IQGAP1;AKAP13;KIDINS220;SASH1;VEGFA;TGFBR1;DAB2IP;TGFA;ADAM9;DUSP7;BMP2;EPHA4;EGFR;CD24	geneontology_Biological_Process
GO:0061614	pri-miRNA transcription by RNA polymerase II	http://amigo.geneontology.org/amigo/term/GO:0061614	44	5	1.54401	3.23832	0.0182895	0.293207	650;3091;4086;6662;7003	TEAD1;HIF1A;SMAD1;BMP2;SOX9	geneontology_Biological_Process
GO:0010721	negative regulation of cell development	http://amigo.geneontology.org/amigo/term/GO:0010721	256	16	8.98334	1.78107	0.0183351	0.293207	182;1281;2043;2737;3949;4851;4854;6497;6662;8831;10363;10509;10512;10769;23405;57534	SKI;DICER1;HMG20A;MIB1;SYNGAP1;SEMA3C;SEMA4B;NOTCH3;LDLR;NOTCH1;PLK2;GLI3;EPHA4;JAG1;SOX9;COL3A1	geneontology_Biological_Process
GO:0006469	negative regulation of protein kinase activity	http://amigo.geneontology.org/amigo/term/GO:0006469	193	13	6.7726	1.9195	0.0184164	0.293677	867;1030;1849;3480;5753;5925;6317;7128;26524;54206;55450;65125;153090	CBL;WNK1;RB1;LATS2;DAB2IP;IGF1R;PTK6;DUSP7;TNFAIP3;CDKN2B;ERRFI1;SERPINB3;CAMK2N1	geneontology_Biological_Process
GO:0007162	negative regulation of cell adhesion	http://amigo.geneontology.org/amigo/term/GO:0007162	214	14	7.50951	1.8643	0.0185801	0.295456	182;650;2737;3371;3557;4851;5362;5365;5921;5962;9231;51043;65125;90102	RASA1;WNK1;DLG5;RDX;ZBTB7B;PLXNB3;PLXNA2;NOTCH1;BMP2;PHLDB2;GLI3;JAG1;TNC;IL1RN	geneontology_Biological_Process
GO:2000027	regulation of animal organ morphogenesis	http://amigo.geneontology.org/amigo/term/GO:2000027	173	12	6.07077	1.97668	0.0187402	0.297166	182;650;1952;4851;6662;7046;7128;7422;8323;9620;10409;10512	CELSR1;VEGFA;TGFBR1;SEMA3C;FZD6;CELSR2;TNFAIP3;NOTCH1;BMP2;JAG1;SOX9;BASP1	geneontology_Biological_Process
GO:0000186	activation of MAPKK activity	http://amigo.geneontology.org/amigo/term/GO:0000186	45	5	1.5791	3.16635	0.0200024	0.314537	1956;4293;7046;8754;57498	MAP3K9;KIDINS220;TGFBR1;ADAM9;EGFR	geneontology_Biological_Process
GO:0048146	positive regulation of fibroblast proliferation	http://amigo.geneontology.org/amigo/term/GO:0048146	45	5	1.5791	3.16635	0.0200024	0.314537	1021;1956;2069;2335;57178	ZMIZ1;CDK6;EREG;EGFR;FN1	geneontology_Biological_Process
GO:0072091	regulation of stem cell proliferation	http://amigo.geneontology.org/amigo/term/GO:0072091	45	5	1.5791	3.16635	0.0200024	0.314537	2737;3091;4851;7422;10413	VEGFA;HIF1A;NOTCH1;GLI3;YAP1	geneontology_Biological_Process
GO:0003177	pulmonary valve development	http://amigo.geneontology.org/amigo/term/GO:0003177	17	3	0.59655	5.02892	0.0202113	0.315196	182;4851;4853	NOTCH2;NOTCH1;JAG1	geneontology_Biological_Process
GO:0007398	ectoderm development	http://amigo.geneontology.org/amigo/term/GO:0007398	17	3	0.59655	5.02892	0.0202113	0.315196	3655;3854;51043	ZBTB7B;ITGA6;KRT6B	geneontology_Biological_Process
GO:1903599	positive regulation of autophagy of mitochondrion	http://amigo.geneontology.org/amigo/term/GO:1903599	17	3	0.59655	5.02892	0.0202113	0.315196	3091;3099;55187	VPS13D;HK2;HIF1A	geneontology_Biological_Process
GO:0045666	positive regulation of neuron differentiation	http://amigo.geneontology.org/amigo/term/GO:0045666	282	17	9.89571	1.71792	0.021051	0.32739	650;2033;2043;2335;2803;3675;5362;5365;5597;5753;7422;8826;9231;23499;50618;57498;153090	GOLGA4;EP300;MACF1;DLG5;ITSN2;IQGAP1;KIDINS220;VEGFA;DAB2IP;MAPK6;PTK6;PLXNB3;PLXNA2;BMP2;EPHA4;ITGA3;FN1	geneontology_Biological_Process
GO:0007163	establishment or maintenance of cell polarity	http://amigo.geneontology.org/amigo/term/GO:0007163	176	12	6.17605	1.94299	0.0211429	0.327918	667;2195;4478;6093;9231;9578;9826;23150;143098;154810;253260;399687	RICTOR;CDC42BPB;DLG5;MYO18A;ARHGEF11;ROCK1;FRMD4B;MPP7;AMOTL1;FAT1;MSN;DST	geneontology_Biological_Process
GO:0043405	regulation of MAP kinase activity	http://amigo.geneontology.org/amigo/term/GO:0043405	305	18	10.7028	1.6818	0.021696	0.334785	650;1849;1956;2043;3480;4293;6317;7039;7046;7422;8754;8826;8844;11214;23328;57498;153090;100133941	MAP3K9;IQGAP1;AKAP13;KSR1;KIDINS220;SASH1;VEGFA;TGFBR1;DAB2IP;TGFA;IGF1R;ADAM9;DUSP7;BMP2;EPHA4;SERPINB3;EGFR;CD24	geneontology_Biological_Process
GO:0048667	cell morphogenesis involved in neuron differentiation	http://amigo.geneontology.org/amigo/term/GO:0048667	464	25	16.2823	1.53541	0.021704	0.334785	1952;2043;2335;2737;2803;3688;4205;4851;5362;5365;5797;5925;7422;8609;8831;10381;10509;10512;22903;23077;23303;23499;50488;57498;219699	GOLGA4;ITGB1;MACF1;MEF2A;MINK1;RB1;SYNGAP1;KIDINS220;VEGFA;KLF7;MYCBP2;SEMA3C;KIF13B;PLXNB3;PLXNA2;SEMA4B;BTBD3;CELSR2;UNC5B;TUBB3;NOTCH1;PTPRM;GLI3;EPHA4;FN1	geneontology_Biological_Process
GO:0061035	regulation of cartilage development	http://amigo.geneontology.org/amigo/term/GO:0061035	46	5	1.61419	3.09752	0.021817	0.335614	650;2737;4086;6662;7046	TGFBR1;SMAD1;BMP2;GLI3;SOX9	geneontology_Biological_Process
GO:0003203	endocardial cushion morphogenesis	http://amigo.geneontology.org/amigo/term/GO:0003203	31	4	1.08783	3.67706	0.0222037	0.338309	650;4851;6662;7046	TGFBR1;NOTCH1;BMP2;SOX9	geneontology_Biological_Process
GO:0048009	insulin-like growth factor receptor signaling pathway	http://amigo.geneontology.org/amigo/term/GO:0048009	31	4	1.08783	3.67706	0.0222037	0.338309	650;1001;3480;3667	IGF1R;BMP2;IRS1;CDH3	geneontology_Biological_Process
GO:2000648	positive regulation of stem cell proliferation	http://amigo.geneontology.org/amigo/term/GO:2000648	31	4	1.08783	3.67706	0.0222037	0.338309	2737;3091;4851;7422	VEGFA;HIF1A;NOTCH1;GLI3	geneontology_Biological_Process
GO:0007050	cell cycle arrest	http://amigo.geneontology.org/amigo/term/GO:0007050	198	13	6.94805	1.87103	0.0222313	0.338309	595;1021;1030;2033;4851;4853;5925;5934;7046;8812;10769;26959;153090	CCNK;EP300;RBL2;HBP1;RB1;NOTCH2;TGFBR1;DAB2IP;CDK6;NOTCH1;PLK2;CDKN2B;CCND1	geneontology_Biological_Process
GO:0007565	female pregnancy	http://amigo.geneontology.org/amigo/term/GO:0007565	157	11	5.50931	1.99662	0.0223145	0.338666	113;639;1828;1829;2706;3673;3675;3678;6513;54407;55870	ASH1L;ADCY7;SLC38A2;DSG2;PRDM1;ITGA2;GJB2;ITGA3;SLC2A1;ITGA5;DSG1	geneontology_Biological_Process
GO:0045732	positive regulation of protein catabolic process	http://amigo.geneontology.org/amigo/term/GO:0045732	178	12	6.24623	1.92116	0.0228672	0.345203	1452;3949;4478;5962;6662;7128;8754;9810;10769;90865;153090;257364	CSNK1A1;RDX;SNX33;DAB2IP;RNF40;ADAM9;LDLR;TNFAIP3;PLK2;MSN;SOX9;IL33	geneontology_Biological_Process
GO:0045665	negative regulation of neuron differentiation	http://amigo.geneontology.org/amigo/term/GO:0045665	178	12	6.24623	1.92116	0.0228672	0.345203	182;2043;2737;4851;4854;6662;8831;10363;10509;10512;10769;57534	HMG20A;MIB1;SYNGAP1;SEMA3C;SEMA4B;NOTCH3;NOTCH1;PLK2;GLI3;EPHA4;JAG1;SOX9	geneontology_Biological_Process
GO:0032495	response to muramyl dipeptide	http://amigo.geneontology.org/amigo/term/GO:0032495	18	3	0.631641	4.74953	0.0236362	0.353438	182;4851;7128	TNFAIP3;NOTCH1;JAG1	geneontology_Biological_Process
GO:0007221	positive regulation of transcription of Notch receptor target	http://amigo.geneontology.org/amigo/term/GO:0007221	18	3	0.631641	4.74953	0.0236362	0.353438	2033;4851;4854	EP300;NOTCH3;NOTCH1	geneontology_Biological_Process
GO:0070076	histone lysine demethylation	http://amigo.geneontology.org/amigo/term/GO:0070076	18	3	0.631641	4.74953	0.0236362	0.353438	10765;55806;221037	KDM5B;JMJD1C;HR	geneontology_Biological_Process
GO:0060537	muscle tissue development	http://amigo.geneontology.org/amigo/term/GO:0060537	308	18	10.8081	1.66542	0.0236624	0.353438	650;1281;1829;1832;2033;3688;4086;4205;4851;5925;6497;6662;7046;7422;10413;10512;11214;283149	BCL9L;SKI;EP300;ITGB1;MEF2A;AKAP13;RB1;VEGFA;TGFBR1;DSG2;SEMA3C;DSP;SMAD1;NOTCH1;BMP2;SOX9;YAP1;COL3A1	geneontology_Biological_Process
GO:0001954	positive regulation of cell-matrix adhesion	http://amigo.geneontology.org/amigo/term/GO:0001954	47	5	1.64929	3.03162	0.0237354	0.353595	1021;3791;6093;7422;8826	IQGAP1;ROCK1;VEGFA;KDR;CDK6	geneontology_Biological_Process
GO:0031032	actomyosin structure organization	http://amigo.geneontology.org/amigo/term/GO:0031032	159	11	5.5795	1.9715	0.0242374	0.360125	3688;4205;6093;7046;8476;9578;11214;29766;90102;122786;399687	ITGB1;CDC42BPB;MEF2A;AKAP13;MYO18A;ROCK1;TMOD3;TGFBR1;CDC42BPA;PHLDB2;FRMD6	geneontology_Biological_Process
GO:0043547	positive regulation of GTPase activity	http://amigo.geneontology.org/amigo/term/GO:0043547	309	18	10.8432	1.66003	0.0243472	0.36081	1793;1969;3655;3688;5921;8826;8831;8853;9462;9743;9826;23348;23365;54206;57584;134957;153090;259173	ASAP2;ARHGAP32;ITGB1;RASA1;IQGAP1;ARHGAP21;ARHGEF12;ARHGEF11;STXBP5;SYNGAP1;DOCK9;DOCK1;RASAL2;DAB2IP;ALS2CL;EPHA2;ITGA6;ERRFI1	geneontology_Biological_Process
GO:0050730	regulation of peptidyl-tyrosine phosphorylation	http://amigo.geneontology.org/amigo/term/GO:0050730	222	14	7.79024	1.79712	0.0246077	0.363328	867;1956;2043;2069;3678;5753;6868;7039;7422;8826;23568;54206;253260;100133941	RICTOR;CBL;IQGAP1;ADAM17;ARL2BP;VEGFA;TGFA;PTK6;EREG;EPHA4;ERRFI1;ITGA5;EGFR;CD24	geneontology_Biological_Process
GO:0060317	cardiac epithelial to mesenchymal transition	http://amigo.geneontology.org/amigo/term/GO:0060317	32	4	1.12292	3.56215	0.024694	0.363328	182;650;4851;7046	TGFBR1;NOTCH1;BMP2;JAG1	geneontology_Biological_Process
GO:0002065	columnar/cuboidal epithelial cell differentiation	http://amigo.geneontology.org/amigo/term/GO:0002065	82	7	2.87748	2.43269	0.024736	0.363328	182;639;650;1021;3091;4851;5753	PRDM1;HIF1A;PTK6;CDK6;NOTCH1;BMP2;JAG1	geneontology_Biological_Process
GO:0052547	regulation of peptidase activity	http://amigo.geneontology.org/amigo/term/GO:0052547	332	19	11.6503	1.63086	0.0247739	0.363328	317;2043;2152;2335;5055;5268;5275;6317;6318;7078;7422;7498;8795;8797;9994;11005;83595;84651;89777	APAF1;VEGFA;CASP8AP2;TNFRSF10B;TNFRSF10A;TIMP3;F3;XDH;EPHA4;SERPINB2;SERPINB3;SERPINB13;SERPINB12;SERPINB5;SPINK5;SOX7;SPINK7;SERPINB4;FN1	geneontology_Biological_Process
GO:0040013	negative regulation of locomotion	http://amigo.geneontology.org/amigo/term/GO:0040013	244	15	8.56225	1.75188	0.0250202	0.365992	182;1281;4163;4851;5365;5797;8428;9231;10076;10509;10512;83481;90102;90865;153090	DLG5;DAB2IP;EPPK1;STK24;SEMA3C;PLXNB3;PTPRU;SEMA4B;NOTCH1;PTPRM;PHLDB2;MCC;JAG1;IL33;COL3A1	geneontology_Biological_Process
GO:0001838	embryonic epithelial tube formation	http://amigo.geneontology.org/amigo/term/GO:0001838	101	8	3.54421	2.2572	0.0253758	0.370238	317;3091;6497;6662;7798;8323;9620;57534	SKI;MIB1;LUZP1;APAF1;CELSR1;HIF1A;FZD6;SOX9	geneontology_Biological_Process
GO:0001755	neural crest cell migration	http://amigo.geneontology.org/amigo/term/GO:0001755	48	5	1.68438	2.96846	0.0257594	0.371999	2335;3091;3911;10509;10512	LAMA5;HIF1A;SEMA3C;SEMA4B;FN1	geneontology_Biological_Process
GO:0061098	positive regulation of protein tyrosine kinase activity	http://amigo.geneontology.org/amigo/term/GO:0061098	48	5	1.68438	2.96846	0.0257594	0.371999	2043;2069;6868;7039;100133941	ADAM17;TGFA;EREG;EPHA4;CD24	geneontology_Biological_Process
GO:0090183	regulation of kidney development	http://amigo.geneontology.org/amigo/term/GO:0090183	48	5	1.68438	2.96846	0.0257594	0.371999	6662;7422;10409;10413;100133941	VEGFA;SOX9;YAP1;CD24;BASP1	geneontology_Biological_Process
GO:0022029	telencephalon cell migration	http://amigo.geneontology.org/amigo/term/GO:0022029	48	5	1.68438	2.96846	0.0257594	0.371999	1956;2737;23224;30837;153090	SOCS7;DAB2IP;SYNE2;GLI3;EGFR	geneontology_Biological_Process
GO:0045862	positive regulation of proteolysis	http://amigo.geneontology.org/amigo/term/GO:0045862	289	17	10.1414	1.67631	0.0259474	0.372386	317;1452;2043;2152;2335;6317;7498;8754;8795;8797;9810;9994;10769;83595;90865;153090;257364	CSNK1A1;APAF1;CASP8AP2;SNX33;TNFRSF10B;DAB2IP;TNFRSF10A;RNF40;ADAM9;F3;PLK2;XDH;EPHA4;SERPINB3;IL33;SOX7;FN1	geneontology_Biological_Process
GO:0071214	cellular response to abiotic stimulus	http://amigo.geneontology.org/amigo/term/GO:0071214	267	16	9.36934	1.7077	0.0259834	0.372386	1956;2033;3673;4311;6513;6662;7158;7486;8795;8797;9990;9994;10413;23596;54206;54407	WRN;EP300;SLC12A6;SLC38A2;TP53BP1;CASP8AP2;TNFRSF10B;TNFRSF10A;OPN3;ITGA2;ERRFI1;SLC2A1;SOX9;YAP1;EGFR;MME	geneontology_Biological_Process
GO:0104004	cellular response to environmental stimulus	http://amigo.geneontology.org/amigo/term/GO:0104004	267	16	9.36934	1.7077	0.0259834	0.372386	1956;2033;3673;4311;6513;6662;7158;7486;8795;8797;9990;9994;10413;23596;54206;54407	WRN;EP300;SLC12A6;SLC38A2;TP53BP1;CASP8AP2;TNFRSF10B;TNFRSF10A;OPN3;ITGA2;ERRFI1;SLC2A1;SOX9;YAP1;EGFR;MME	geneontology_Biological_Process
GO:0007589	body fluid secretion	http://amigo.geneontology.org/amigo/term/GO:0007589	83	7	2.91257	2.40338	0.0262327	0.374714	595;3091;3099;7422;7498;51043;65125	WNK1;VEGFA;ZBTB7B;HK2;HIF1A;XDH;CCND1	geneontology_Biological_Process
GO:0071229	cellular response to acid chemical	http://amigo.geneontology.org/amigo/term/GO:0071229	161	11	5.64968	1.94701	0.0262783	0.374714	1281;1282;1290;1956;3371;3791;3949;5753;6662;7422;10413	VEGFA;PTK6;KDR;LDLR;COL4A1;TNC;SOX9;YAP1;EGFR;COL5A2;COL3A1	geneontology_Biological_Process
GO:0050900	leukocyte migration	http://amigo.geneontology.org/amigo/term/GO:0050900	357	20	12.5276	1.59648	0.0264	0.375503	2335;2919;3557;3655;3673;3675;3678;3688;4478;6093;6374;6868;7422;8140;8793;8795;8797;57509;65125;90865	ITGB1;WNK1;ADAM17;ROCK1;TNFRSF10D;VEGFA;TNFRSF10B;TNFRSF10A;MTUS1;ITGA2;MSN;ITGA6;ITGA3;ITGA5;IL1RN;SLC7A5;IL33;CXCL1;CXCL5;FN1	geneontology_Biological_Process
GO:0035265	organ growth	http://amigo.geneontology.org/amigo/term/GO:0035265	141	10	4.94786	2.02108	0.0265685	0.37655	4086;4322;4851;6662;7046;10409;10413;11214;26524;80014	AKAP13;LATS2;TGFBR1;WWC2;SMAD1;NOTCH1;SOX9;YAP1;MMP13;BASP1	geneontology_Biological_Process
GO:0046777	protein autophosphorylation	http://amigo.geneontology.org/amigo/term/GO:0046777	203	13	7.12351	1.82494	0.0266066	0.37655	1956;2043;3480;3791;4293;5753;7422;8428;8826;9748;50488;54206;65125	MAP3K9;WNK1;IQGAP1;SLK;MINK1;VEGFA;STK24;IGF1R;PTK6;KDR;EPHA4;ERRFI1;EGFR	geneontology_Biological_Process
GO:0071902	positive regulation of protein serine/threonine kinase activity	http://amigo.geneontology.org/amigo/term/GO:0071902	290	17	10.1764	1.67052	0.0267116	0.377092	595;650;1849;1956;2043;4293;7039;7046;7422;8754;8812;8826;11214;23328;57498;153090;100133941	CCNK;MAP3K9;IQGAP1;AKAP13;KIDINS220;SASH1;VEGFA;TGFBR1;DAB2IP;TGFA;ADAM9;DUSP7;BMP2;EPHA4;EGFR;CD24;CCND1	geneontology_Biological_Process
GO:0052548	regulation of endopeptidase activity	http://amigo.geneontology.org/amigo/term/GO:0052548	313	18	10.9835	1.63882	0.0272379	0.380217	317;2043;2152;5055;5268;5275;6317;6318;7078;7422;7498;8795;8797;9994;11005;83595;84651;89777	APAF1;VEGFA;CASP8AP2;TNFRSF10B;TNFRSF10A;TIMP3;F3;XDH;EPHA4;SERPINB2;SERPINB3;SERPINB13;SERPINB12;SERPINB5;SPINK5;SOX7;SPINK7;SERPINB4	geneontology_Biological_Process
GO:0086004	regulation of cardiac muscle cell contraction	http://amigo.geneontology.org/amigo/term/GO:0086004	33	4	1.15801	3.4542	0.0273464	0.380217	488;1824;1829;1832	ATP2A2;DSG2;DSP;DSC2	geneontology_Biological_Process
GO:1902667	regulation of axon guidance	http://amigo.geneontology.org/amigo/term/GO:1902667	33	4	1.15801	3.4542	0.0273464	0.380217	7422;10509;10512;23077	VEGFA;MYCBP2;SEMA3C;SEMA4B	geneontology_Biological_Process
GO:0003215	cardiac right ventricle morphogenesis	http://amigo.geneontology.org/amigo/term/GO:0003215	19	3	0.666732	4.49956	0.027355	0.380217	182;4851;10512	SEMA3C;NOTCH1;JAG1	geneontology_Biological_Process
GO:0060602	branch elongation of an epithelium	http://amigo.geneontology.org/amigo/term/GO:0060602	19	3	0.666732	4.49956	0.027355	0.380217	3371;6662;10413	TNC;SOX9;YAP1	geneontology_Biological_Process
GO:0033233	regulation of protein sumoylation	http://amigo.geneontology.org/amigo/term/GO:0033233	19	3	0.666732	4.49956	0.027355	0.380217	10363;10401;54552	HMG20A;GNL3L;PIAS3	geneontology_Biological_Process
GO:2000146	negative regulation of cell motility	http://amigo.geneontology.org/amigo/term/GO:2000146	204	13	7.1586	1.816	0.0275527	0.380217	182;1281;4163;4851;5365;5797;8428;9231;10076;83481;90102;90865;153090	DLG5;DAB2IP;EPPK1;STK24;PLXNB3;PTPRU;NOTCH1;PTPRM;PHLDB2;MCC;JAG1;IL33;COL3A1	geneontology_Biological_Process
GO:0048638	regulation of developmental growth	http://amigo.geneontology.org/amigo/term/GO:0048638	269	16	9.43953	1.695	0.0275988	0.380217	2335;2803;4851;7046;7422;10409;10413;10509;10512;10743;23499;26524;50618;80014;80351;83481	GOLGA4;TNKS2;MACF1;ITSN2;RAI1;LATS2;VEGFA;TGFBR1;WWC2;EPPK1;SEMA3C;SEMA4B;NOTCH1;YAP1;BASP1;FN1	geneontology_Biological_Process
GO:0016331	morphogenesis of embryonic epithelium	http://amigo.geneontology.org/amigo/term/GO:0016331	122	9	4.28112	2.10225	0.0276045	0.380217	317;3091;3911;6497;6662;7798;8323;9620;57534	SKI;MIB1;LUZP1;APAF1;CELSR1;LAMA5;HIF1A;FZD6;SOX9	geneontology_Biological_Process
GO:0035051	cardiocyte differentiation	http://amigo.geneontology.org/amigo/term/GO:0035051	122	9	4.28112	2.10225	0.0276045	0.380217	182;650;1956;3688;4205;4851;7422;10512;11214	ITGB1;MEF2A;AKAP13;VEGFA;SEMA3C;NOTCH1;BMP2;JAG1;EGFR	geneontology_Biological_Process
GO:1904029	regulation of cyclin-dependent protein kinase activity	http://amigo.geneontology.org/amigo/term/GO:1904029	84	7	2.94766	2.37477	0.0277901	0.381844	595;1030;7128;8812;9134;26524;55450	CCNK;LATS2;CCNE2;TNFAIP3;CDKN2B;CCND1;CAMK2N1	geneontology_Biological_Process
GO:0032922	circadian regulation of gene expression	http://amigo.geneontology.org/amigo/term/GO:0032922	49	5	1.71947	2.90788	0.0278906	0.382297	196;4862;8204;8553;10743	RAI1;NRIP1;AHR;BHLHE40;NPAS2	geneontology_Biological_Process
GO:0033673	negative regulation of kinase activity	http://amigo.geneontology.org/amigo/term/GO:0033673	205	13	7.19369	1.80714	0.0285233	0.390025	867;1030;1849;3480;5753;5925;6317;7128;26524;54206;55450;65125;153090	CBL;WNK1;RB1;LATS2;DAB2IP;IGF1R;PTK6;DUSP7;TNFAIP3;CDKN2B;ERRFI1;SERPINB3;CAMK2N1	geneontology_Biological_Process
GO:0055001	muscle cell development	http://amigo.geneontology.org/amigo/term/GO:0055001	143	10	5.01804	1.99281	0.028922	0.394523	488;2318;3688;4205;4851;6497;7422;11214;26509;29766	SKI;ITGB1;MEF2A;AKAP13;ATP2A2;MYOF;TMOD3;VEGFA;NOTCH1;FLNC	geneontology_Biological_Process
GO:0009306	protein secretion	http://amigo.geneontology.org/amigo/term/GO:0009306	430	23	15.0892	1.52427	0.0290513	0.395335	1956;2335;3091;3552;3556;3557;3667;3710;4074;4851;6513;7128;8609;8754;9545;10802;23005;23568;51043;80223;90865;399687;399979	ITPR3;SEC24A;MYO18A;ARL2BP;RAB11FIP1;ZBTB7B;KLF7;RAB3D;SNX19;HIF1A;ADAM9;MAPKBP1;M6PR;IL1RAP;TNFAIP3;NOTCH1;IRS1;SLC2A1;IL1A;IL1RN;EGFR;IL33;FN1	geneontology_Biological_Process
GO:0001841	neural tube formation	http://amigo.geneontology.org/amigo/term/GO:0001841	85	7	2.98275	2.34683	0.0294091	0.399244	317;3091;6497;7798;8323;9620;57534	SKI;MIB1;LUZP1;APAF1;CELSR1;HIF1A;FZD6	geneontology_Biological_Process
GO:0046328	regulation of JNK cascade	http://amigo.geneontology.org/amigo/term/GO:0046328	164	11	5.75495	1.9114	0.029569	0.399673	1956;2043;3480;3557;4293;6317;9867;23328;28996;50488;153090	MAP3K9;MINK1;PJA2;SASH1;DAB2IP;IGF1R;HIPK2;EPHA4;SERPINB3;IL1RN;EGFR	geneontology_Biological_Process
GO:0042177	negative regulation of protein catabolic process	http://amigo.geneontology.org/amigo/term/GO:0042177	104	8	3.64948	2.19209	0.0295818	0.399673	1956;2043;6093;7078;23077;28996;89777;153090	ROCK1;DAB2IP;MYCBP2;HIPK2;TIMP3;EPHA4;EGFR;SERPINB12	geneontology_Biological_Process
GO:0043010	camera-type eye development	http://amigo.geneontology.org/amigo/term/GO:0043010	228	14	8.00079	1.74983	0.0300054	0.403663	182;1282;1956;1969;2195;2737;3091;5797;6497;6662;7046;7422;10765;28996	SKI;KDM5B;VEGFA;TGFBR1;HIF1A;HIPK2;EPHA2;FAT1;PTPRM;COL4A1;GLI3;JAG1;SOX9;EGFR	geneontology_Biological_Process
GO:0036293	response to decreased oxygen levels	http://amigo.geneontology.org/amigo/term/GO:0036293	272	16	9.5448	1.67631	0.0301609	0.403663	317;360;650;867;2033;3091;3099;3673;4851;6513;6868;7422;7428;10525;28996;100133941	CBL;EP300;ADAM17;APAF1;VEGFA;VHL;HK2;HIF1A;HIPK2;HYOU1;ITGA2;NOTCH1;BMP2;AQP3;SLC2A1;CD24	geneontology_Biological_Process
GO:0014014	negative regulation of gliogenesis	http://amigo.geneontology.org/amigo/term/GO:0014014	34	4	1.1931	3.35261	0.0301624	0.403663	3949;4851;6497;23405	SKI;DICER1;LDLR;NOTCH1	geneontology_Biological_Process
GO:2000273	positive regulation of signaling receptor activity	http://amigo.geneontology.org/amigo/term/GO:2000273	34	4	1.1931	3.35261	0.0301624	0.403663	2069;3688;6868;7039	ITGB1;ADAM17;TGFA;EREG	geneontology_Biological_Process
GO:0051592	response to calcium ion	http://amigo.geneontology.org/amigo/term/GO:0051592	124	9	4.35131	2.06834	0.0302419	0.403773	360;595;1956;3710;4205;8754;8826;65125;144402	ITPR3;WNK1;MEF2A;IQGAP1;ADAM9;AQP3;CPNE8;EGFR;CCND1	geneontology_Biological_Process
GO:0010927	cellular component assembly involved in morphogenesis	http://amigo.geneontology.org/amigo/term/GO:0010927	86	7	3.01784	2.31954	0.0310906	0.411029	3688;4205;7110;11214;23405;29766;90102	ITGB1;DICER1;MEF2A;AKAP13;TMF1;TMOD3;PHLDB2	geneontology_Biological_Process
GO:0003279	cardiac septum development	http://amigo.geneontology.org/amigo/term/GO:0003279	86	7	3.01784	2.31954	0.0310906	0.411029	182;639;4851;4853;7046;7798;10512	LUZP1;NOTCH2;TGFBR1;PRDM1;SEMA3C;NOTCH1;JAG1	geneontology_Biological_Process
GO:0001657	ureteric bud development	http://amigo.geneontology.org/amigo/term/GO:0001657	86	7	3.01784	2.31954	0.0310906	0.411029	650;2737;3911;4086;6662;7422;10409	VEGFA;LAMA5;SMAD1;BMP2;GLI3;SOX9;BASP1	geneontology_Biological_Process
GO:2000209	regulation of anoikis	http://amigo.geneontology.org/amigo/term/GO:2000209	20	3	0.701824	4.27458	0.0313663	0.411029	3678;3688;4851	ITGB1;NOTCH1;ITGA5	geneontology_Biological_Process
GO:0010837	regulation of keratinocyte proliferation	http://amigo.geneontology.org/amigo/term/GO:0010837	20	3	0.701824	4.27458	0.0313663	0.411029	1001;10413;83481	EPPK1;CDH3;YAP1	geneontology_Biological_Process
GO:2001026	regulation of endothelial cell chemotaxis	http://amigo.geneontology.org/amigo/term/GO:2001026	20	3	0.701824	4.27458	0.0313663	0.411029	3791;4851;7422	VEGFA;KDR;NOTCH1	geneontology_Biological_Process
GO:0035162	embryonic hemopoiesis	http://amigo.geneontology.org/amigo/term/GO:0035162	20	3	0.701824	4.27458	0.0313663	0.411029	3091;3791;7422	VEGFA;HIF1A;KDR	geneontology_Biological_Process
GO:0016577	histone demethylation	http://amigo.geneontology.org/amigo/term/GO:0016577	20	3	0.701824	4.27458	0.0313663	0.411029	10765;55806;221037	KDM5B;JMJD1C;HR	geneontology_Biological_Process
GO:0046849	bone remodeling	http://amigo.geneontology.org/amigo/term/GO:0046849	68	6	2.3862	2.51446	0.031606	0.412262	760;1956;1969;4853;7128;9545	NOTCH2;RAB3D;EPHA2;TNFAIP3;CA2;EGFR	geneontology_Biological_Process
GO:0061053	somite development	http://amigo.geneontology.org/amigo/term/GO:0061053	68	6	2.3862	2.51446	0.031606	0.412262	2033;4851;5362;8553;10512;57534	EP300;MIB1;BHLHE40;SEMA3C;PLXNA2;NOTCH1	geneontology_Biological_Process
GO:0051403	stress-activated MAPK cascade	http://amigo.geneontology.org/amigo/term/GO:0051403	252	15	8.84298	1.69626	0.0320899	0.417612	650;1956;2043;3480;3557;4293;6317;7422;7498;9867;23328;28996;50488;153090;768211	MAP3K9;MINK1;PJA2;SASH1;VEGFA;RELL1;DAB2IP;IGF1R;HIPK2;BMP2;XDH;EPHA4;SERPINB3;IL1RN;EGFR	geneontology_Biological_Process
GO:0043009	chordate embryonic development	http://amigo.geneontology.org/amigo/term/GO:0043009	458	24	16.0718	1.4933	0.0322021	0.41811	317;639;650;1956;1969;2033;2737;3091;3688;4643;4851;5362;6497;6662;7046;7422;7798;8323;8553;9620;10512;57178;57498;57534	SKI;EP300;ITGB1;MIB1;LUZP1;MYO1E;ZMIZ1;APAF1;KIDINS220;CELSR1;VEGFA;TGFBR1;BHLHE40;PRDM1;HIF1A;SEMA3C;PLXNA2;FZD6;EPHA2;NOTCH1;BMP2;GLI3;SOX9;EGFR	geneontology_Biological_Process
GO:0033619	membrane protein proteolysis	http://amigo.geneontology.org/amigo/term/GO:0033619	51	5	1.78965	2.79384	0.0324806	0.419801	6093;6868;7078;8754;257364	ADAM17;ROCK1;SNX33;ADAM9;TIMP3	geneontology_Biological_Process
GO:0021885	forebrain cell migration	http://amigo.geneontology.org/amigo/term/GO:0021885	51	5	1.78965	2.79384	0.0324806	0.419801	1956;2737;23224;30837;153090	SOCS7;DAB2IP;SYNE2;GLI3;EGFR	geneontology_Biological_Process
GO:0072163	mesonephric epithelium development	http://amigo.geneontology.org/amigo/term/GO:0072163	87	7	3.05293	2.29288	0.0328356	0.42246	650;2737;3911;4086;6662;7422;10409	VEGFA;LAMA5;SMAD1;BMP2;GLI3;SOX9;BASP1	geneontology_Biological_Process
GO:0072164	mesonephric tubule development	http://amigo.geneontology.org/amigo/term/GO:0072164	87	7	3.05293	2.29288	0.0328356	0.42246	650;2737;3911;4086;6662;7422;10409	VEGFA;LAMA5;SMAD1;BMP2;GLI3;SOX9;BASP1	geneontology_Biological_Process
GO:0071526	semaphorin-plexin signaling pathway	http://amigo.geneontology.org/amigo/term/GO:0071526	35	4	1.22819	3.25682	0.0331434	0.423532	5362;5365;10509;10512	SEMA3C;PLXNB3;PLXNA2;SEMA4B	geneontology_Biological_Process
GO:0032570	response to progesterone	http://amigo.geneontology.org/amigo/term/GO:0032570	35	4	1.22819	3.25682	0.0331434	0.423532	1828;1829;2706;10413	DSG2;GJB2;YAP1;DSG1	geneontology_Biological_Process
GO:0090311	regulation of protein deacetylation	http://amigo.geneontology.org/amigo/term/GO:0090311	35	4	1.22819	3.25682	0.0331434	0.423532	2033;6497;7422;51043	SKI;EP300;VEGFA;ZBTB7B	geneontology_Biological_Process
GO:0042475	odontogenesis of dentin-containing tooth	http://amigo.geneontology.org/amigo/term/GO:0042475	69	6	2.42129	2.47802	0.033635	0.428847	650;760;2737;3371;3655;3911	LAMA5;BMP2;ITGA6;GLI3;CA2;TNC	geneontology_Biological_Process
GO:0048015	phosphatidylinositol-mediated signaling	http://amigo.geneontology.org/amigo/term/GO:0048015	147	10	5.1584	1.93858	0.0340664	0.43337	867;1956;3480;3667;3791;5286;5783;6662;153090;219699	CBL;PIK3C2A;DAB2IP;IGF1R;PTPN13;KDR;UNC5B;IRS1;SOX9;EGFR	geneontology_Biological_Process
GO:0090288	negative regulation of cellular response to growth factor stimulus	http://amigo.geneontology.org/amigo/term/GO:0090288	107	8	3.75476	2.13063	0.0342452	0.433696	4851;6497;6868;7046;7498;28996;153090;283149	BCL9L;SKI;ADAM17;TGFBR1;DAB2IP;HIPK2;NOTCH1;XDH	geneontology_Biological_Process
GO:0003206	cardiac chamber morphogenesis	http://amigo.geneontology.org/amigo/term/GO:0003206	107	8	3.75476	2.13063	0.0342452	0.433696	182;1363;1832;3091;4851;4853;7046;10512	NOTCH2;TGFBR1;HIF1A;SEMA3C;DSP;NOTCH1;JAG1;CPE	geneontology_Biological_Process
GO:0090100	positive regulation of transmembrane receptor protein serine/threonine kinase signaling pathway	http://amigo.geneontology.org/amigo/term/GO:0090100	88	7	3.08802	2.26682	0.0346447	0.437777	650;1030;2033;4851;6868;7046;28996	EP300;ADAM17;TGFBR1;HIPK2;NOTCH1;BMP2;CDKN2B	geneontology_Biological_Process
GO:0060395	SMAD protein signal transduction	http://amigo.geneontology.org/amigo/term/GO:0060395	52	5	1.82474	2.74011	0.034942	0.439571	650;4086;6497;7046;28996	SKI;TGFBR1;HIPK2;SMAD1;BMP2	geneontology_Biological_Process
GO:0001658	branching involved in ureteric bud morphogenesis	http://amigo.geneontology.org/amigo/term/GO:0001658	52	5	1.82474	2.74011	0.034942	0.439571	650;2737;3911;6662;7422	VEGFA;LAMA5;BMP2;GLI3;SOX9	geneontology_Biological_Process
GO:0061213	positive regulation of mesonephros development	http://amigo.geneontology.org/amigo/term/GO:0061213	21	3	0.736915	4.07103	0.035668	0.444088	6662;7422;10409	VEGFA;SOX9;BASP1	geneontology_Biological_Process
GO:0060571	morphogenesis of an epithelial fold	http://amigo.geneontology.org/amigo/term/GO:0060571	21	3	0.736915	4.07103	0.035668	0.444088	1956;3091;7798	LUZP1;HIF1A;EGFR	geneontology_Biological_Process
GO:0006482	protein demethylation	http://amigo.geneontology.org/amigo/term/GO:0006482	21	3	0.736915	4.07103	0.035668	0.444088	10765;55806;221037	KDM5B;JMJD1C;HR	geneontology_Biological_Process
GO:0008214	protein dealkylation	http://amigo.geneontology.org/amigo/term/GO:0008214	21	3	0.736915	4.07103	0.035668	0.444088	10765;55806;221037	KDM5B;JMJD1C;HR	geneontology_Biological_Process
GO:0010001	glial cell differentiation	http://amigo.geneontology.org/amigo/term/GO:0010001	169	11	5.93041	1.85485	0.0356933	0.444088	650;1021;1956;2043;2737;3949;4851;6497;6662;10810;23405	SKI;DICER1;WASF3;CDK6;LDLR;NOTCH1;BMP2;GLI3;EPHA4;SOX9;EGFR	geneontology_Biological_Process
GO:0072175	epithelial tube formation	http://amigo.geneontology.org/amigo/term/GO:0072175	108	8	3.78985	2.1109	0.0359045	0.44476	317;3091;6497;6662;7798;8323;9620;57534	SKI;MIB1;LUZP1;APAF1;CELSR1;HIF1A;FZD6;SOX9	geneontology_Biological_Process
GO:0001889	liver development	http://amigo.geneontology.org/amigo/term/GO:0001889	108	8	3.78985	2.1109	0.0359045	0.44476	595;1956;2737;3157;3673;4851;6662;7128	HMGCS1;ITGA2;TNFAIP3;NOTCH1;GLI3;SOX9;EGFR;CCND1	geneontology_Biological_Process
GO:0090184	positive regulation of kidney development	http://amigo.geneontology.org/amigo/term/GO:0090184	36	4	1.26328	3.16635	0.0362904	0.447581	6662;7422;10409;100133941	VEGFA;SOX9;CD24;BASP1	geneontology_Biological_Process
GO:0045773	positive regulation of axon extension	http://amigo.geneontology.org/amigo/term/GO:0045773	36	4	1.26328	3.16635	0.0362904	0.447581	2335;2803;7422;23499	GOLGA4;MACF1;VEGFA;FN1	geneontology_Biological_Process
GO:0030218	erythrocyte differentiation	http://amigo.geneontology.org/amigo/term/GO:0030218	89	7	3.12311	2.24135	0.0365189	0.449421	1021;3091;5925;7422;28996;29766;51621	KLF13;RB1;TMOD3;VEGFA;HIF1A;HIPK2;CDK6	geneontology_Biological_Process
GO:0031099	regeneration	http://amigo.geneontology.org/amigo/term/GO:0031099	149	10	5.22859	1.91256	0.036865	0.451634	595;1956;2043;2737;3371;4851;8428;10076;10413;83481	EPPK1;STK24;PTPRU;NOTCH1;GLI3;EPHA4;TNC;YAP1;EGFR;CCND1	geneontology_Biological_Process
GO:0048017	inositol lipid-mediated signaling	http://amigo.geneontology.org/amigo/term/GO:0048017	149	10	5.22859	1.91256	0.036865	0.451634	867;1956;3480;3667;3791;5286;5783;6662;153090;219699	CBL;PIK3C2A;DAB2IP;IGF1R;PTPN13;KDR;UNC5B;IRS1;SOX9;EGFR	geneontology_Biological_Process
GO:1901654	response to ketone	http://amigo.geneontology.org/amigo/term/GO:1901654	170	11	5.9655	1.84394	0.0370179	0.451634	196;595;867;1828;1829;1956;2706;3371;4478;10413;54206	CBL;AHR;DSG2;MSN;GJB2;ERRFI1;TNC;YAP1;EGFR;CCND1;DSG1	geneontology_Biological_Process
GO:0050920	regulation of chemotaxis	http://amigo.geneontology.org/amigo/term/GO:0050920	170	11	5.9655	1.84394	0.0370179	0.451634	2152;3673;3791;4851;6868;7422;10509;10512;23077;57509;65125	WNK1;ADAM17;VEGFA;MYCBP2;SEMA3C;KDR;MTUS1;SEMA4B;F3;ITGA2;NOTCH1	geneontology_Biological_Process
GO:1990138	neuron projection extension	http://amigo.geneontology.org/amigo/term/GO:1990138	129	9	4.52676	1.98818	0.0375945	0.455722	2335;2803;3688;7422;8826;10509;10512;23499;50618	GOLGA4;ITGB1;MACF1;ITSN2;IQGAP1;VEGFA;SEMA3C;SEMA4B;FN1	geneontology_Biological_Process
GO:0010770	positive regulation of cell morphogenesis involved in differentiation	http://amigo.geneontology.org/amigo/term/GO:0010770	129	9	4.52676	1.98818	0.0375945	0.455722	1793;2043;2335;2803;5362;5365;6239;7422;23499	RREB1;GOLGA4;MACF1;DOCK1;VEGFA;PLXNB3;PLXNA2;EPHA4;FN1	geneontology_Biological_Process
GO:0048839	inner ear development	http://amigo.geneontology.org/amigo/term/GO:0048839	129	9	4.52676	1.98818	0.0375945	0.455722	182;650;2706;2737;4851;6662;8323;9620;10804	CELSR1;FZD6;NOTCH1;BMP2;GJB2;GLI3;JAG1;SOX9;GJB6	geneontology_Biological_Process
GO:0043122	regulation of I-kappaB kinase/NF-kappaB signaling	http://amigo.geneontology.org/amigo/term/GO:0043122	192	12	6.73751	1.78107	0.037957	0.459133	3557;5966;7128;8795;9188;10769;11214;23005;55072;55870;57449;153090	REL;ASH1L;AKAP13;PLEKHG5;RNF31;TNFRSF10B;DAB2IP;DDX21;MAPKBP1;TNFAIP3;PLK2;IL1RN	geneontology_Biological_Process
GO:0050731	positive regulation of peptidyl-tyrosine phosphorylation	http://amigo.geneontology.org/amigo/term/GO:0050731	171	11	6.00059	1.83315	0.0383765	0.463218	2043;2069;3678;5753;6868;7039;7422;8826;23568;253260;100133941	RICTOR;IQGAP1;ADAM17;ARL2BP;VEGFA;TGFA;PTK6;EREG;EPHA4;ITGA5;CD24	geneontology_Biological_Process
GO:0001823	mesonephros development	http://amigo.geneontology.org/amigo/term/GO:0001823	90	7	3.15821	2.21645	0.0384588	0.463224	650;2737;3911;4086;6662;7422;10409	VEGFA;LAMA5;SMAD1;BMP2;GLI3;SOX9;BASP1	geneontology_Biological_Process
GO:0043124	negative regulation of I-kappaB kinase/NF-kappaB signaling	http://amigo.geneontology.org/amigo/term/GO:0043124	37	4	1.29837	3.08078	0.0396039	0.47299	7128;23005;55870;153090	ASH1L;DAB2IP;MAPKBP1;TNFAIP3	geneontology_Biological_Process
GO:0014009	glial cell proliferation	http://amigo.geneontology.org/amigo/term/GO:0014009	37	4	1.29837	3.08078	0.0396039	0.47299	4851;6497;23405;90865	SKI;DICER1;NOTCH1;IL33	geneontology_Biological_Process
GO:0060976	coronary vasculature development	http://amigo.geneontology.org/amigo/term/GO:0060976	37	4	1.29837	3.08078	0.0396039	0.47299	639;4851;7046;7422	VEGFA;TGFBR1;PRDM1;NOTCH1	geneontology_Biological_Process
GO:0042059	negative regulation of epidermal growth factor receptor signaling pathway	http://amigo.geneontology.org/amigo/term/GO:0042059	37	4	1.29837	3.08078	0.0396039	0.47299	867;1956;54206;153090	CBL;DAB2IP;ERRFI1;EGFR	geneontology_Biological_Process
GO:0001707	mesoderm formation	http://amigo.geneontology.org/amigo/term/GO:0001707	54	5	1.89492	2.63863	0.0402029	0.47634	1969;3673;3675;3688;4086	ITGB1;SMAD1;EPHA2;ITGA2;ITGA3	geneontology_Biological_Process
GO:0010633	negative regulation of epithelial cell migration	http://amigo.geneontology.org/amigo/term/GO:0010633	54	5	1.89492	2.63863	0.0402029	0.47634	4163;4851;5797;83481;153090	DAB2IP;EPPK1;NOTCH1;PTPRM;MCC	geneontology_Biological_Process
GO:0045685	regulation of glial cell differentiation	http://amigo.geneontology.org/amigo/term/GO:0045685	54	5	1.89492	2.63863	0.0402029	0.47634	650;2043;3949;4851;23405	DICER1;LDLR;NOTCH1;BMP2;EPHA4	geneontology_Biological_Process
GO:0060419	heart growth	http://amigo.geneontology.org/amigo/term/GO:0060419	72	6	2.52656	2.37477	0.0402209	0.47634	4086;4851;7046;10409;10413;11214	AKAP13;TGFBR1;SMAD1;NOTCH1;YAP1;BASP1	geneontology_Biological_Process
GO:0061008	hepaticobiliary system development	http://amigo.geneontology.org/amigo/term/GO:0061008	111	8	3.89512	2.05385	0.0412056	0.486983	595;1956;2737;3157;3673;4851;6662;7128	HMGCS1;ITGA2;TNFAIP3;NOTCH1;GLI3;SOX9;EGFR;CCND1	geneontology_Biological_Process
GO:0045667	regulation of osteoblast differentiation	http://amigo.geneontology.org/amigo/term/GO:0045667	92	7	3.22839	2.16826	0.0425385	0.495731	182;650;1021;2737;4086;4851;6497	SKI;SMAD1;CDK6;NOTCH1;BMP2;GLI3;JAG1	geneontology_Biological_Process
GO:0050772	positive regulation of axonogenesis	http://amigo.geneontology.org/amigo/term/GO:0050772	73	6	2.56166	2.34223	0.0425852	0.495731	2335;2803;5362;5365;7422;23499	GOLGA4;MACF1;VEGFA;PLXNB3;PLXNA2;FN1	geneontology_Biological_Process
GO:0048738	cardiac muscle tissue development	http://amigo.geneontology.org/amigo/term/GO:0048738	174	11	6.10586	1.80155	0.0426606	0.495731	650;1829;1832;3688;4086;4205;4851;7046;7422;10413;11214	ITGB1;MEF2A;AKAP13;VEGFA;TGFBR1;DSG2;DSP;SMAD1;NOTCH1;BMP2;YAP1	geneontology_Biological_Process
GO:0007178	transmembrane receptor protein serine/threonine kinase signaling pathway	http://amigo.geneontology.org/amigo/term/GO:0007178	262	15	9.19389	1.63152	0.0428604	0.495731	650;867;1030;1281;2033;3675;3688;4086;4851;6497;6868;7046;8754;28996;283149	BCL9L;SKI;CBL;EP300;ITGB1;ADAM17;TGFBR1;HIPK2;ADAM9;SMAD1;NOTCH1;BMP2;CDKN2B;ITGA3;COL3A1	geneontology_Biological_Process
GO:0048332	mesoderm morphogenesis	http://amigo.geneontology.org/amigo/term/GO:0048332	55	5	1.93001	2.59065	0.043004	0.495731	1969;3673;3675;3688;4086	ITGB1;SMAD1;EPHA2;ITGA2;ITGA3	geneontology_Biological_Process
GO:0050918	positive chemotaxis	http://amigo.geneontology.org/amigo/term/GO:0050918	55	5	1.93001	2.59065	0.043004	0.495731	2152;3673;3791;5365;7422	VEGFA;KDR;PLXNB3;F3;ITGA2	geneontology_Biological_Process
GO:0060675	ureteric bud morphogenesis	http://amigo.geneontology.org/amigo/term/GO:0060675	55	5	1.93001	2.59065	0.043004	0.495731	650;2737;3911;6662;7422	VEGFA;LAMA5;BMP2;GLI3;SOX9	geneontology_Biological_Process
GO:0002088	lens development in camera-type eye	http://amigo.geneontology.org/amigo/term/GO:0002088	55	5	1.93001	2.59065	0.043004	0.495731	1969;6497;7046;10765;28996	SKI;KDM5B;TGFBR1;HIPK2;EPHA2	geneontology_Biological_Process
GO:0043550	regulation of lipid kinase activity	http://amigo.geneontology.org/amigo/term/GO:0043550	55	5	1.93001	2.59065	0.043004	0.495731	3667;5925;5934;30837;153090	RBL2;RB1;SOCS7;DAB2IP;IRS1	geneontology_Biological_Process
GO:1903115	regulation of actin filament-based movement	http://amigo.geneontology.org/amigo/term/GO:1903115	38	4	1.33346	2.9997	0.0430842	0.495731	488;1824;1829;1832	ATP2A2;DSG2;DSP;DSC2	geneontology_Biological_Process
GO:0042269	regulation of natural killer cell mediated cytotoxicity	http://amigo.geneontology.org/amigo/term/GO:0042269	38	4	1.33346	2.9997	0.0430842	0.495731	6318;79465;135250;353091	ULBP3;RAET1E;RAET1G;SERPINB4	geneontology_Biological_Process
GO:0045747	positive regulation of Notch signaling pathway	http://amigo.geneontology.org/amigo/term/GO:0045747	38	4	1.33346	2.9997	0.0430842	0.495731	182;2033;4851;57178	EP300;ZMIZ1;NOTCH1;JAG1	geneontology_Biological_Process
GO:0072666	establishment of protein localization to vacuole	http://amigo.geneontology.org/amigo/term/GO:0072666	38	4	1.33346	2.9997	0.0430842	0.495731	4074;7128;51028;55187	VPS13D;VPS36;M6PR;TNFAIP3	geneontology_Biological_Process
GO:1903362	regulation of cellular protein catabolic process	http://amigo.geneontology.org/amigo/term/GO:1903362	196	12	6.87787	1.74473	0.0433251	0.497492	1452;2043;3949;4478;5962;7110;7128;9810;10769;28996;90865;153090	TMF1;CSNK1A1;RDX;DAB2IP;RNF40;HIPK2;LDLR;TNFAIP3;PLK2;MSN;EPHA4;IL33	geneontology_Biological_Process
GO:0005911	cell-cell junction	http://amigo.geneontology.org/amigo/term/GO:0005911	353	44	9.59612	4.58519	0	0	360;488;595;1001;1500;1824;1828;1829;1830;1832;1969;2195;2706;3655;3678;3688;4643;5097;5493;5797;5962;6513;6868;7046;7082;8476;8826;9231;9578;10076;10804;23037;23150;29766;54532;55870;57449;79026;83481;122786;143098;144100;154810;100506658	ITGB1;CDC42BPB;DLG5;ASH1L;IQGAP1;AHNAK;ATP2A2;TJP1;ADAM17;PLEKHG5;FRMD4B;CTNND1;MYO1E;USP53;RDX;TMOD3;TGFBR1;EPPK1;PPL;PDZD2;DSG2;MPP7;PLEKHA7;PTPRU;DSP;CDC42BPA;AMOTL1;OCLN;EPHA2;FAT1;PTPRM;FRMD6;PCDH1;AQP3;DSC2;GJB2;CDH3;ITGA6;SLC2A1;ITGA5;GJB6;CCND1;DSG3;DSG1	geneontology_Cellular_Component
GO:0070161	anchoring junction	http://amigo.geneontology.org/amigo/term/GO:0070161	497	47	13.5107	3.47873	3.44169e-14	1.21664e-11	182;488;667;867;1001;1500;1824;1828;1829;1830;1832;1956;1969;2195;2318;3339;3371;3655;3673;3675;3678;3688;4162;4311;4478;4643;4851;5339;5493;5797;5962;6868;7082;8496;8754;8826;9231;10525;23150;23224;29766;54751;79026;84951;90102;143098;144100	CBL;ITGB1;DLG5;IQGAP1;AHNAK;ATP2A2;TJP1;ADAM17;FRMD4B;HSPG2;CTNND1;MYO1E;PPFIBP1;PLEC;RDX;TMOD3;SYNE2;FBLIM1;PPL;DSG2;MPP7;PLEKHA7;HYOU1;ADAM9;DSP;EPHA2;FAT1;ITGA2;NOTCH1;PTPRM;PHLDB2;MSN;DSC2;CDH3;ITGA6;MCAM;JAG1;ITGA3;FLNC;TNC;ITGA5;EGFR;DST;TNS4;DSG3;MME;DSG1	geneontology_Cellular_Component
GO:0005912	adherens junction	http://amigo.geneontology.org/amigo/term/GO:0005912	484	43	13.1573	3.26815	4.10894e-12	9.68339e-10	182;488;667;867;1001;1500;1824;1832;1956;1969;2195;2318;3339;3371;3655;3673;3675;3678;3688;4162;4311;4478;4643;4851;5339;5797;5962;6868;7082;8496;8754;8826;9231;10525;23150;23224;29766;54751;79026;84951;90102;143098;144100	CBL;ITGB1;DLG5;IQGAP1;AHNAK;ATP2A2;TJP1;ADAM17;FRMD4B;HSPG2;CTNND1;MYO1E;PPFIBP1;PLEC;RDX;TMOD3;SYNE2;FBLIM1;MPP7;PLEKHA7;HYOU1;ADAM9;DSP;EPHA2;FAT1;ITGA2;NOTCH1;PTPRM;PHLDB2;MSN;DSC2;CDH3;ITGA6;MCAM;JAG1;ITGA3;FLNC;TNC;ITGA5;EGFR;DST;TNS4;MME	geneontology_Cellular_Component
GO:0031252	cell leading edge	http://amigo.geneontology.org/amigo/term/GO:0031252	336	31	9.13398	3.39392	2.16213e-09	3.82157e-07	667;1021;1500;1969;2195;3678;3688;4163;4651;5753;5783;5797;5921;5962;6093;6249;6868;8476;8826;8844;9578;9748;9788;10810;23150;23224;23499;55785;57449;90102;154810	MYO10;ITGB1;CDC42BPB;MACF1;RASA1;IQGAP1;SLK;CLIP1;ADAM17;PLEKHG5;ROCK1;FRMD4B;CTNND1;RDX;KSR1;SYNE2;FGD6;PTPN13;PTK6;WASF3;CDC42BPA;AMOTL1;EPHA2;FAT1;CDK6;PTPRM;PHLDB2;MCC;MTSS1;ITGA5;DST	geneontology_Cellular_Component
GO:0005604	basement membrane	http://amigo.geneontology.org/amigo/term/GO:0005604	73	14	1.98447	7.05479	7.64166e-09	1.08053e-06	667;1282;1287;1289;2335;3339;3371;3655;3909;3911;3915;3918;4811;7078	HSPG2;LAMA5;TIMP3;NID1;LAMC1;LAMA3;COL4A1;ITGA6;TNC;LAMC2;COL4A5;DST;COL5A1;FN1	geneontology_Cellular_Component
GO:0044420	extracellular matrix component	http://amigo.geneontology.org/amigo/term/GO:0044420	43	11	1.16893	9.4103	1.30805e-08	1.54132e-06	1281;1282;1287;1289;1290;3371;3909;3911;3915;3918;50509	LAMA5;LAMC1;COL5A3;LAMA3;COL4A1;TNC;LAMC2;COL4A5;COL5A2;COL5A1;COL3A1	geneontology_Cellular_Component
GO:0030055	cell-substrate junction	http://amigo.geneontology.org/amigo/term/GO:0030055	376	29	10.2214	2.8372	3.72658e-07	3.73363e-05	667;867;1956;1969;2195;2318;3339;3371;3655;3673;3675;3678;3688;4162;4311;4478;5339;5962;6868;8496;8754;8826;10525;23224;54751;79026;83481;84951;90102	CBL;ITGB1;IQGAP1;AHNAK;ADAM17;HSPG2;PPFIBP1;PLEC;RDX;SYNE2;FBLIM1;EPPK1;HYOU1;ADAM9;EPHA2;FAT1;ITGA2;PHLDB2;MSN;ITGA6;MCAM;ITGA3;FLNC;TNC;ITGA5;EGFR;DST;TNS4;MME	geneontology_Cellular_Component
GO:0001726	ruffle	http://amigo.geneontology.org/amigo/term/GO:0001726	146	17	3.96893	4.28327	4.22476e-07	3.73363e-05	1021;1969;3678;3688;4651;5753;5921;5962;6093;6249;6868;8826;8844;9788;23150;23499;55785	MYO10;ITGB1;MACF1;RASA1;IQGAP1;CLIP1;ADAM17;ROCK1;FRMD4B;RDX;KSR1;FGD6;PTK6;EPHA2;CDK6;MTSS1;ITGA5	geneontology_Cellular_Component
GO:0045177	apical part of cell	http://amigo.geneontology.org/amigo/term/GO:0045177	281	24	7.63883	3.14184	6.51558e-07	5.11835e-05	182;760;1828;1829;1956;2195;2335;3710;3949;4478;4645;4851;5874;5962;6513;6550;6868;7082;8140;8323;9180;10804;154810;100506658	ITPR3;TJP1;ADAM17;RAB27B;RDX;DSG2;OSMR;FZD6;MYO5B;AMOTL1;OCLN;FAT1;LDLR;NOTCH1;SLC9A3;MSN;JAG1;CA2;SLC2A1;EGFR;SLC7A5;GJB6;DSG1;FN1	geneontology_Cellular_Component
GO:0005925	focal adhesion	http://amigo.geneontology.org/amigo/term/GO:0005925	371	28	10.0854	2.77628	9.28448e-07	6.56413e-05	667;867;1956;1969;2195;2318;3339;3371;3655;3673;3675;3678;3688;4162;4311;4478;5339;5962;6868;8496;8754;8826;10525;23224;54751;79026;84951;90102	CBL;ITGB1;IQGAP1;AHNAK;ADAM17;HSPG2;PPFIBP1;PLEC;RDX;SYNE2;FBLIM1;HYOU1;ADAM9;EPHA2;FAT1;ITGA2;PHLDB2;MSN;ITGA6;MCAM;ITGA3;FLNC;TNC;ITGA5;EGFR;DST;TNS4;MME	geneontology_Cellular_Component
GO:0005924	cell-substrate adherens junction	http://amigo.geneontology.org/amigo/term/GO:0005924	373	28	10.1398	2.76139	1.03375e-06	6.64422e-05	667;867;1956;1969;2195;2318;3339;3371;3655;3673;3675;3678;3688;4162;4311;4478;5339;5962;6868;8496;8754;8826;10525;23224;54751;79026;84951;90102	CBL;ITGB1;IQGAP1;AHNAK;ADAM17;HSPG2;PPFIBP1;PLEC;RDX;SYNE2;FBLIM1;HYOU1;ADAM9;EPHA2;FAT1;ITGA2;PHLDB2;MSN;ITGA6;MCAM;ITGA3;FLNC;TNC;ITGA5;EGFR;DST;TNS4;MME	geneontology_Cellular_Component
GO:0030027	lamellipodium	http://amigo.geneontology.org/amigo/term/GO:0030027	167	17	4.53981	3.74465	2.81706e-06	0.000165972	1500;1969;2195;3688;4163;4651;5783;5797;5962;6093;8476;9578;10810;23224;55785;57449;154810	MYO10;ITGB1;CDC42BPB;PLEKHG5;ROCK1;CTNND1;RDX;SYNE2;FGD6;PTPN13;WASF3;CDC42BPA;AMOTL1;EPHA2;FAT1;PTPRM;MCC	geneontology_Cellular_Component
GO:0043296	apical junction complex	http://amigo.geneontology.org/amigo/term/GO:0043296	104	13	2.82718	4.59821	4.48934e-06	0.000244151	595;1500;7046;7082;23150;54532;55870;83481;122786;143098;144100;154810;100506658	ASH1L;TJP1;FRMD4B;CTNND1;USP53;TGFBR1;EPPK1;MPP7;PLEKHA7;AMOTL1;OCLN;FRMD6;CCND1	geneontology_Cellular_Component
GO:0098644	complex of collagen trimers	http://amigo.geneontology.org/amigo/term/GO:0098644	18	6	0.48932	12.2619	5.39269e-06	0.000272331	1281;1282;1287;1289;1290;50509	COL5A3;COL4A1;COL4A5;COL5A2;COL5A1;COL3A1	geneontology_Cellular_Component
GO:0005913	cell-cell adherens junction	http://amigo.geneontology.org/amigo/term/GO:0005913	96	12	2.60971	4.59821	1.05007e-05	0.000494931	488;1001;1500;1824;1832;3655;5797;5962;7082;9231;29766;144100	DLG5;ATP2A2;TJP1;CTNND1;RDX;TMOD3;PLEKHA7;DSP;PTPRM;DSC2;CDH3;ITGA6	geneontology_Cellular_Component
GO:0030057	desmosome	http://amigo.geneontology.org/amigo/term/GO:0030057	21	6	0.570874	10.5102	1.47143e-05	0.000650189	1824;1828;1829;1830;1832;5493	PPL;DSG2;DSP;DSC2;DSG3;DSG1	geneontology_Cellular_Component
GO:0043235	receptor complex	http://amigo.geneontology.org/amigo/term/GO:0043235	339	24	9.21553	2.6043	1.69826e-05	0.000706277	196;650;1956;1969;2043;3480;3655;3667;3673;3675;3678;3688;3710;3791;3949;4851;4853;4854;5362;5365;7046;9180;55072;134957	ITGB1;ITPR3;STXBP5;RNF31;AHR;NOTCH2;TGFBR1;IGF1R;KDR;PLXNB3;PLXNA2;OSMR;EPHA2;ITGA2;NOTCH3;LDLR;NOTCH1;BMP2;IRS1;ITGA6;EPHA4;ITGA3;ITGA5;EGFR	geneontology_Cellular_Component
GO:0016324	apical plasma membrane	http://amigo.geneontology.org/amigo/term/GO:0016324	233	19	6.33398	2.99969	1.9139e-05	0.000751738	182;1828;1829;1956;2195;2335;4478;4851;5874;5962;6513;6550;6868;8140;8323;9180;10804;154810;100506658	ADAM17;RAB27B;RDX;DSG2;OSMR;FZD6;AMOTL1;OCLN;FAT1;NOTCH1;SLC9A3;MSN;JAG1;SLC2A1;EGFR;SLC7A5;GJB6;DSG1;FN1	geneontology_Cellular_Component
GO:0062023	collagen-containing extracellular matrix	http://amigo.geneontology.org/amigo/term/GO:0062023	278	21	7.55728	2.77878	2.22783e-05	0.000828986	667;1281;1282;1287;1289;1290;2152;2335;3339;3371;3655;3909;3911;3915;3918;4811;7078;25878;50509;54507;64129	HSPG2;LAMA5;TIMP3;ADAMTSL4;NID1;LAMC1;F3;MXRA5;COL5A3;LAMA3;COL4A1;ITGA6;TNC;LAMC2;TINAGL1;COL4A5;DST;COL5A2;COL5A1;COL3A1;FN1	geneontology_Cellular_Component
GO:0001533	cornified envelope	http://amigo.geneontology.org/amigo/term/GO:0001533	34	7	0.924272	7.57353	2.91625e-05	0.00103089	1824;1828;1829;1830;1832;5493;8796	PPL;DSG2;DSP;SCEL;DSC2;DSG3;DSG1	geneontology_Cellular_Component
GO:0070160	tight junction	http://amigo.geneontology.org/amigo/term/GO:0070160	93	11	2.52816	4.351	4.15147e-05	0.00139766	595;1969;7046;7082;23150;54532;55870;83481;143098;154810;100506658	ASH1L;TJP1;FRMD4B;USP53;TGFBR1;EPPK1;MPP7;AMOTL1;OCLN;EPHA2;CCND1	geneontology_Cellular_Component
GO:0016323	basolateral plasma membrane	http://amigo.geneontology.org/amigo/term/GO:0016323	169	15	4.59417	3.265	5.5574e-05	0.00178595	360;667;760;1832;1956;3655;3675;3949;4478;6513;7039;7082;8754;9990;83481	TJP1;SLC12A6;EPPK1;TGFA;ADAM9;DSP;LDLR;AQP3;MSN;ITGA6;ITGA3;CA2;SLC2A1;EGFR;DST	geneontology_Cellular_Component
GO:0045111	intermediate filament cytoskeleton	http://amigo.geneontology.org/amigo/term/GO:0045111	114	12	3.09903	3.87218	6.01105e-05	0.00183964	667;1452;1832;3854;5339;5493;6249;9867;23224;23499;83481;90102	MACF1;CLIP1;PJA2;CSNK1A1;PLEC;SYNE2;EPPK1;PPL;DSP;PHLDB2;DST;KRT6B	geneontology_Cellular_Component
GO:0031012	extracellular matrix	http://amigo.geneontology.org/amigo/term/GO:0031012	344	23	9.35146	2.45951	6.24489e-05	0.00183964	667;1281;1282;1287;1289;1290;2152;2335;3339;3371;3655;3909;3911;3915;3918;4322;4811;7078;7422;25878;50509;54507;64129	HSPG2;VEGFA;LAMA5;TIMP3;ADAMTSL4;NID1;LAMC1;F3;MXRA5;COL5A3;LAMA3;COL4A1;ITGA6;TNC;LAMC2;TINAGL1;COL4A5;DST;COL5A2;COL5A1;COL3A1;MMP13;FN1	geneontology_Cellular_Component
GO:0005583	fibrillar collagen trimer	http://amigo.geneontology.org/amigo/term/GO:0005583	10	4	0.271845	14.7143	9.86372e-05	0.00268217	1281;1289;1290;50509	COL5A3;COL5A2;COL5A1;COL3A1	geneontology_Cellular_Component
GO:0098643	banded collagen fibril	http://amigo.geneontology.org/amigo/term/GO:0098643	10	4	0.271845	14.7143	9.86372e-05	0.00268217	1281;1289;1290;50509	COL5A3;COL5A2;COL5A1;COL3A1	geneontology_Cellular_Component
GO:0005923	bicellular tight junction	http://amigo.geneontology.org/amigo/term/GO:0005923	90	10	2.4466	4.0873	0.000157662	0.00412842	595;7046;7082;23150;54532;55870;83481;143098;154810;100506658	ASH1L;TJP1;FRMD4B;USP53;TGFBR1;EPPK1;MPP7;AMOTL1;OCLN;CCND1	geneontology_Cellular_Component
GO:0005667	transcription factor complex	http://amigo.geneontology.org/amigo/term/GO:0005667	322	21	8.7534	2.39907	0.000184943	0.00466982	196;2033;3091;4086;4205;4862;5925;5934;5966;6497;6662;6873;7003;10413;10725;23186;28996;55809;55814;83595;283149	BCL9L;NFAT5;SKI;EP300;REL;MEF2A;RBL2;TAF2;BDP1;RB1;RCOR1;TEAD1;AHR;TRERF1;HIF1A;HIPK2;NPAS2;SMAD1;SOX9;YAP1;SOX7	geneontology_Cellular_Component
GO:0030175	filopodium	http://amigo.geneontology.org/amigo/term/GO:0030175	81	9	2.20194	4.0873	0.000335226	0.00817258	2043;2195;3655;3675;3688;4478;4651;5962;23224	MYO10;ITGB1;RDX;SYNE2;FAT1;MSN;ITGA6;EPHA4;ITGA3	geneontology_Cellular_Component
GO:0005882	intermediate filament	http://amigo.geneontology.org/amigo/term/GO:0005882	89	9	2.41942	3.7199	0.000676105	0.0159335	667;1452;1832;3854;5339;5493;6249;23499;83481	MACF1;CLIP1;CSNK1A1;PLEC;EPPK1;PPL;DSP;DST;KRT6B	geneontology_Cellular_Component
GO:0098858	actin-based cell projection	http://amigo.geneontology.org/amigo/term/GO:0098858	148	12	4.0233	2.98263	0.000700221	0.0159695	760;2043;2195;3655;3675;3688;4478;4651;5962;6286;23224;23303	MYO10;ITGB1;RDX;SYNE2;KIF13B;FAT1;MSN;ITGA6;EPHA4;ITGA3;CA2;S100P	geneontology_Cellular_Component
GO:0008305	integrin complex	http://amigo.geneontology.org/amigo/term/GO:0008305	30	5	0.815534	6.13095	0.00116844	0.0258153	3655;3673;3675;3678;3688	ITGB1;ITGA2;ITGA6;ITGA3;ITGA5	geneontology_Cellular_Component
GO:0098802	plasma membrane receptor complex	http://amigo.geneontology.org/amigo/term/GO:0098802	160	12	4.34951	2.75893	0.00138609	0.0289803	650;3480;3655;3667;3673;3675;3678;3688;7046;9180;55072;134957	ITGB1;STXBP5;RNF31;TGFBR1;IGF1R;OSMR;ITGA2;BMP2;IRS1;ITGA6;ITGA3;ITGA5	geneontology_Cellular_Component
GO:0016528	sarcoplasm	http://amigo.geneontology.org/amigo/term/GO:0016528	62	7	1.68544	4.15323	0.00139368	0.0289803	488;2318;3099;3710;5339;7498;23224	ITPR3;ATP2A2;PLEC;SYNE2;HK2;XDH;FLNC	geneontology_Cellular_Component
GO:0016607	nuclear speck	http://amigo.geneontology.org/amigo/term/GO:0016607	304	18	8.26408	2.1781	0.00161529	0.0326288	1452;1793;2737;3091;5275;6239;7486;7764;8204;10051;10401;10409;11176;23091;23524;26959;57178;64332	RREB1;WRN;BAZ2A;SRRM2;SMC4;HBP1;ZC3H13;NRIP1;CSNK1A1;ZMIZ1;DOCK1;ZNF217;PIAS3;HIF1A;NFKBIZ;GLI3;SERPINB13;BASP1	geneontology_Cellular_Component
GO:0098636	protein complex involved in cell adhesion	http://amigo.geneontology.org/amigo/term/GO:0098636	33	5	0.897087	5.57359	0.00182087	0.0357598	3655;3673;3675;3678;3688	ITGB1;ITGA2;ITGA6;ITGA3;ITGA5	geneontology_Cellular_Component
GO:0015629	actin cytoskeleton	http://amigo.geneontology.org/amigo/term/GO:0015629	394	21	10.7107	1.96066	0.00249238	0.0476246	4643;4645;4651;4854;5962;6513;6868;7082;8476;8826;9578;9644;9743;9788;11214;23499;29766;54751;57584;79026;399687	MYO10;ARHGAP32;CDC42BPB;MACF1;IQGAP1;AKAP13;ARHGAP21;AHNAK;MYO18A;TJP1;ADAM17;MYO1E;SH3PXD2A;RDX;TMOD3;FBLIM1;CDC42BPA;MYO5B;NOTCH3;SLC2A1;MTSS1	geneontology_Cellular_Component
GO:0000139	Golgi membrane	http://amigo.geneontology.org/amigo/term/GO:0000139	426	22	11.5806	1.89973	0.00291945	0.0543171	1956;2803;4074;4122;4851;4853;4854;6093;6513;7039;7109;7110;7851;8853;9632;9743;9867;10564;10802;57584;80351;399687	ASAP2;GOLGA4;SEC24C;TNKS2;ARHGAP32;TRAPPC10;SEC24A;ARHGAP21;MYO18A;ARFGEF2;PJA2;ROCK1;TMF1;MAN2A2;NOTCH2;TGFA;MALL;M6PR;NOTCH3;NOTCH1;SLC2A1;EGFR	geneontology_Cellular_Component
GO:0000307	cyclin-dependent protein kinase holoenzyme complex	http://amigo.geneontology.org/amigo/term/GO:0000307	37	5	1.00583	4.97104	0.00306132	0.0554963	595;1021;5925;8812;9134	CCNK;RB1;CCNE2;CDK6;CCND1	geneontology_Cellular_Component
GO:1902911	protein kinase complex	http://amigo.geneontology.org/amigo/term/GO:1902911	91	8	2.47379	3.23391	0.00326071	0.057633	595;1021;3480;3667;5925;7046;8812;9134	CCNK;RB1;TGFBR1;IGF1R;CCNE2;CDK6;IRS1;CCND1	geneontology_Cellular_Component
GO:0008023	transcription elongation factor complex	http://amigo.geneontology.org/amigo/term/GO:0008023	38	5	1.03301	4.84023	0.00344825	0.0594612	5925;8812;22936;27125;55209	AFF4;CCNK;SETD5;RB1;ELL2	geneontology_Cellular_Component
GO:0005581	collagen trimer	http://amigo.geneontology.org/amigo/term/GO:0005581	58	6	1.5767	3.80542	0.00473225	0.077959	1281;1282;1287;1289;1290;50509	COL5A3;COL4A1;COL4A5;COL5A2;COL5A1;COL3A1	geneontology_Cellular_Component
GO:0005788	endoplasmic reticulum lumen	http://amigo.geneontology.org/amigo/term/GO:0005788	234	14	6.36117	2.20085	0.00474149	0.077959	1281;1282;1287;1289;1290;2335;3371;3915;10525;50509;54507;55033;57719;81567	TXNDC5;FKBP14;ANO8;HYOU1;ADAMTSL4;LAMC1;COL5A3;COL4A1;TNC;COL4A5;COL5A2;COL5A1;COL3A1;FN1	geneontology_Cellular_Component
GO:0017053	transcriptional repressor complex	http://amigo.geneontology.org/amigo/term/GO:0017053	79	7	2.14757	3.25949	0.00556013	0.0893412	595;2117;2737;6497;11176;23013;23186	BAZ2A;SKI;SPEN;ETV3;RCOR1;GLI3;CCND1	geneontology_Cellular_Component
GO:0031527	filopodium membrane	http://amigo.geneontology.org/amigo/term/GO:0031527	14	3	0.380583	7.88265	0.00579162	0.0909928	3675;4651;23224	MYO10;SYNE2;ITGA3	geneontology_Cellular_Component
GO:0045178	basal part of cell	http://amigo.geneontology.org/amigo/term/GO:0045178	43	5	1.16893	4.27741	0.00592363	0.0910435	667;1956;3655;3673;90102	ITGA2;PHLDB2;ITGA6;EGFR;DST	geneontology_Cellular_Component
GO:0044291	cell-cell contact zone	http://amigo.geneontology.org/amigo/term/GO:0044291	62	6	1.68544	3.55991	0.0065689	0.098813	1824;1829;1832;3688;6513;79026	ITGB1;AHNAK;DSG2;DSP;DSC2;SLC2A1	geneontology_Cellular_Component
GO:0016327	apicolateral plasma membrane	http://amigo.geneontology.org/amigo/term/GO:0016327	15	3	0.407767	7.35714	0.0070956	0.102379	8323;83481;100506658	EPPK1;FZD6;OCLN	geneontology_Cellular_Component
GO:0071437	invadopodium	http://amigo.geneontology.org/amigo/term/GO:0071437	15	3	0.407767	7.35714	0.0070956	0.102379	3675;3688;4478	ITGB1;MSN;ITGA3	geneontology_Cellular_Component
GO:0005815	microtubule organizing center	http://amigo.geneontology.org/amigo/term/GO:0005815	492	23	13.3748	1.71966	0.00787487	0.111351	1021;1452;1783;6093;6249;6497;7486;9134;9231;10564;10579;10769;11215;23224;23299;23568;26524;50618;57509;57534;80351;140609;144100	WRN;DYNC1LI2;SKI;TNKS2;DLG5;AKAP11;ITSN2;MIB1;CLIP1;NEK7;ARFGEF2;ROCK1;LATS2;CSNK1A1;ARL2BP;SYNE2;CCNE2;PLEKHA7;TACC2;MTUS1;CDK6;PLK2;BICD2	geneontology_Cellular_Component
GO:0098791	Golgi subcompartment	http://amigo.geneontology.org/amigo/term/GO:0098791	494	23	13.4291	1.7127	0.00825051	0.114375	1956;2803;4074;4122;4851;4853;4854;5874;6093;6513;7039;7109;7110;7851;8853;9632;9743;9867;10564;10802;57584;80351;399687	ASAP2;GOLGA4;SEC24C;TNKS2;ARHGAP32;TRAPPC10;SEC24A;ARHGAP21;MYO18A;ARFGEF2;PJA2;ROCK1;TMF1;MAN2A2;RAB27B;NOTCH2;TGFA;MALL;M6PR;NOTCH3;NOTCH1;SLC2A1;EGFR	geneontology_Cellular_Component
GO:0019898	extrinsic component of membrane	http://amigo.geneontology.org/amigo/term/GO:0019898	226	13	6.14369	2.11599	0.00878571	0.119452	488;1001;1500;5286;5753;8411;8826;9810;30837;54206;55187;134957;257364	VPS13D;IQGAP1;ATP2A2;STXBP5;CTNND1;PIK3C2A;EEA1;SOCS7;SNX33;RNF40;PTK6;CDH3;ERRFI1	geneontology_Cellular_Component
GO:0098589	membrane region	http://amigo.geneontology.org/amigo/term/GO:0098589	281	15	7.63883	1.96365	0.0098254	0.129886	867;1956;3667;3688;3791;6513;6868;7046;7851;8826;23299;26509;79026;219699;100133941	CBL;ITGB1;IQGAP1;AHNAK;ADAM17;MYOF;TGFBR1;KDR;MALL;UNC5B;IRS1;BICD2;SLC2A1;EGFR;CD24	geneontology_Cellular_Component
GO:0043034	costamere	http://amigo.geneontology.org/amigo/term/GO:0043034	17	3	0.462136	6.4916	0.0101878	0.129886	2318;5339;79026	AHNAK;PLEC;FLNC	geneontology_Cellular_Component
GO:0014704	intercalated disc	http://amigo.geneontology.org/amigo/term/GO:0014704	49	5	1.33204	3.75364	0.010288	0.129886	1824;1829;1832;3688;6513	ITGB1;DSG2;DSP;DSC2;SLC2A1	geneontology_Cellular_Component
GO:0016328	lateral plasma membrane	http://amigo.geneontology.org/amigo/term/GO:0016328	49	5	1.33204	3.75364	0.010288	0.129886	1828;1829;2706;8826;100506658	IQGAP1;DSG2;OCLN;GJB2;DSG1	geneontology_Cellular_Component
GO:0099513	polymeric cytoskeletal fiber	http://amigo.geneontology.org/amigo/term/GO:0099513	455	21	12.3689	1.6978	0.0124574	0.154515	667;1452;1783;1832;3619;3854;5339;5493;6249;8661;8826;9545;10381;10564;11214;23303;23499;57509;83481;90990;140609	DYNC1LI2;MACF1;IQGAP1;AKAP13;EIF3A;CLIP1;NEK7;ARFGEF2;CSNK1A1;PLEC;INCENP;RAB3D;EPPK1;PPL;KIFC2;KIF13B;DSP;MTUS1;TUBB3;DST;KRT6B	geneontology_Cellular_Component
GO:0044798	nuclear transcription factor complex	http://amigo.geneontology.org/amigo/term/GO:0044798	187	11	5.0835	2.16387	0.0131484	0.160274	3091;5925;6662;6873;7003;10413;10725;28996;55814;83595;283149	BCL9L;NFAT5;TAF2;BDP1;RB1;TEAD1;HIF1A;HIPK2;SOX9;YAP1;SOX7	geneontology_Cellular_Component
GO:0031233	intrinsic component of external side of plasma membrane	http://amigo.geneontology.org/amigo/term/GO:0031233	19	3	0.516505	5.80827	0.0139489	0.16715	2152;8754;100133941	ADAM9;F3;CD24	geneontology_Cellular_Component
GO:0016529	sarcoplasmic reticulum	http://amigo.geneontology.org/amigo/term/GO:0016529	53	5	1.44078	3.47035	0.0141871	0.167171	488;3099;3710;7498;23224	ITPR3;ATP2A2;SYNE2;HK2;XDH	geneontology_Cellular_Component
GO:0005938	cell cortex	http://amigo.geneontology.org/amigo/term/GO:0005938	244	13	6.63301	1.95989	0.0159002	0.177706	667;1500;3918;4645;4651;5962;6513;9743;11005;11214;26064;56907;90102	MYO10;ARHGAP32;AKAP13;CTNND1;RDX;SPIRE1;MYO5B;PHLDB2;RAI14;LAMC2;SLC2A1;DST;SPINK5	geneontology_Cellular_Component
GO:0030424	axon	http://amigo.geneontology.org/amigo/term/GO:0030424	495	22	13.4563	1.63492	0.015928	0.177706	667;760;867;1500;2043;3091;3480;3673;3675;4311;5874;8411;8826;9810;10381;10409;23077;23303;23405;50488;54407;153090	CBL;DICER1;IQGAP1;MINK1;CTNND1;RAB27B;EEA1;SLC38A2;DAB2IP;MYCBP2;RNF40;IGF1R;HIF1A;KIF13B;ITGA2;TUBB3;EPHA4;ITGA3;CA2;DST;MME;BASP1	geneontology_Cellular_Component
GO:1902554	serine/threonine protein kinase complex	http://amigo.geneontology.org/amigo/term/GO:1902554	75	6	2.03883	2.94286	0.0160835	0.177706	595;1021;5925;7046;8812;9134	CCNK;RB1;TGFBR1;CCNE2;CDK6;CCND1	geneontology_Cellular_Component
GO:0005921	gap junction	http://amigo.geneontology.org/amigo/term/GO:0005921	20	3	0.543689	5.51786	0.0160865	0.177706	2706;7082;10804	TJP1;GJB2;GJB6	geneontology_Cellular_Component
GO:0045121	membrane raft	http://amigo.geneontology.org/amigo/term/GO:0045121	273	14	7.42136	1.88645	0.0170621	0.185583	867;1956;3667;3688;3791;6513;6868;7046;7851;8826;26509;79026;219699;100133941	CBL;ITGB1;IQGAP1;AHNAK;ADAM17;MYOF;TGFBR1;KDR;MALL;UNC5B;IRS1;SLC2A1;EGFR;CD24	geneontology_Cellular_Component
GO:0098857	membrane microdomain	http://amigo.geneontology.org/amigo/term/GO:0098857	274	14	7.44854	1.87956	0.0175562	0.188064	867;1956;3667;3688;3791;6513;6868;7046;7851;8826;26509;79026;219699;100133941	CBL;ITGB1;IQGAP1;AHNAK;ADAM17;MYOF;TGFBR1;KDR;MALL;UNC5B;IRS1;SLC2A1;EGFR;CD24	geneontology_Cellular_Component
GO:0099568	cytoplasmic region	http://amigo.geneontology.org/amigo/term/GO:0099568	361	17	9.81359	1.73229	0.0196066	0.206893	667;1500;2737;3091;3918;4645;4651;5874;5962;6513;9743;10564;11005;11214;26064;56907;90102	MYO10;ARHGAP32;AKAP13;ARFGEF2;CTNND1;RAB27B;RDX;SPIRE1;HIF1A;MYO5B;PHLDB2;RAI14;GLI3;LAMC2;SLC2A1;DST;SPINK5	geneontology_Cellular_Component
GO:0030135	coated vesicle	http://amigo.geneontology.org/amigo/term/GO:0030135	225	12	6.1165	1.9619	0.0199501	0.207422	1956;3949;4074;4643;5286;5874;7039;7851;9632;9685;10802;83394	SEC24C;SEC24A;MYO1E;PIK3C2A;RAB27B;CLINT1;PITPNM3;TGFA;MALL;M6PR;LDLR;EGFR	geneontology_Cellular_Component
GO:0061695	transferase complex, transferring phosphorus-containing groups	http://amigo.geneontology.org/amigo/term/GO:0061695	227	12	6.17087	1.94462	0.0212167	0.217394	595;1021;3480;3667;5286;5925;6873;7046;8812;9134;30837;55209	CCNK;SETD5;TAF2;RB1;PIK3C2A;SOCS7;TGFBR1;IGF1R;CCNE2;CDK6;IRS1;CCND1	geneontology_Cellular_Component
GO:0005903	brush border	http://amigo.geneontology.org/amigo/term/GO:0005903	81	6	2.20194	2.72487	0.0226816	0.225858	3710;4311;4643;5339;6550;54407	ITPR3;MYO1E;PLEC;SLC38A2;SLC9A3;MME	geneontology_Cellular_Component
GO:0032587	ruffle membrane	http://amigo.geneontology.org/amigo/term/GO:0032587	81	6	2.20194	2.72487	0.0226816	0.225858	1969;3678;3688;6868;8844;23499	ITGB1;MACF1;ADAM17;KSR1;EPHA2;ITGA5	geneontology_Cellular_Component
GO:0098862	cluster of actin-based cell projections	http://amigo.geneontology.org/amigo/term/GO:0098862	105	7	2.85437	2.45238	0.0241742	0.237377	3710;4311;4643;5339;5962;6550;54407	ITPR3;MYO1E;PLEC;SLC38A2;RDX;SLC9A3;MME	geneontology_Cellular_Component
GO:0005874	microtubule	http://amigo.geneontology.org/amigo/term/GO:0005874	288	14	7.82913	1.78819	0.0256769	0.248679	667;1783;3619;6249;8661;8826;9545;10381;10564;23303;23499;57509;90990;140609	DYNC1LI2;MACF1;IQGAP1;EIF3A;CLIP1;NEK7;ARFGEF2;INCENP;RAB3D;KIFC2;KIF13B;MTUS1;TUBB3;DST	geneontology_Cellular_Component
GO:0031094	platelet dense tubular network	http://amigo.geneontology.org/amigo/term/GO:0031094	10	2	0.271845	7.35714	0.0286908	0.272581	488;3710	ITPR3;ATP2A2	geneontology_Cellular_Component
GO:0001650	fibrillar center	http://amigo.geneontology.org/amigo/term/GO:0001650	109	7	2.96311	2.36239	0.0289159	0.272581	6239;9743;9875;26064;27125;54751;55127	RREB1;ARHGAP32;AFF4;HEATR1;URB1;FBLIM1;RAI14	geneontology_Cellular_Component
GO:0005902	microvillus	http://amigo.geneontology.org/amigo/term/GO:0005902	64	5	1.73981	2.87388	0.0296835	0.276135	760;4478;5962;6286;23303	RDX;KIF13B;MSN;CA2;S100P	geneontology_Cellular_Component
GO:0098797	plasma membrane protein complex	http://amigo.geneontology.org/amigo/term/GO:0098797	468	20	12.7223	1.57204	0.0302801	0.278027	650;867;1001;1500;1956;2706;3339;3480;3655;3667;3673;3675;3678;3688;7046;9180;10804;55072;134957;143098	CBL;ITGB1;STXBP5;HSPG2;CTNND1;RNF31;TGFBR1;IGF1R;MPP7;OSMR;ITGA2;BMP2;IRS1;GJB2;CDH3;ITGA6;ITGA3;ITGA5;EGFR;GJB6	geneontology_Cellular_Component
GO:0031594	neuromuscular junction	http://amigo.geneontology.org/amigo/term/GO:0031594	66	5	1.79417	2.7868	0.0333216	0.301106	1287;2043;3688;3911;134957	ITGB1;STXBP5;LAMA5;EPHA4;COL4A5	geneontology_Cellular_Component
GO:0005922	connexin complex	http://amigo.geneontology.org/amigo/term/GO:0005922	11	2	0.299029	6.68831	0.0344468	0.301106	2706;10804	GJB2;GJB6	geneontology_Cellular_Component
GO:0002116	semaphorin receptor complex	http://amigo.geneontology.org/amigo/term/GO:0002116	11	2	0.299029	6.68831	0.0344468	0.301106	5362;5365	PLXNB3;PLXNA2	geneontology_Cellular_Component
GO:0019897	extrinsic component of plasma membrane	http://amigo.geneontology.org/amigo/term/GO:0019897	138	8	3.75146	2.13251	0.0344972	0.301106	488;1001;1500;5753;8411;8826;54206;134957	IQGAP1;ATP2A2;STXBP5;CTNND1;EEA1;PTK6;CDH3;ERRFI1	geneontology_Cellular_Component
GO:0009925	basal plasma membrane	http://amigo.geneontology.org/amigo/term/GO:0009925	28	3	0.761165	3.94133	0.0394533	0.340165	667;1956;3655	ITGA6;EGFR;DST	geneontology_Cellular_Component
GO:0042383	sarcolemma	http://amigo.geneontology.org/amigo/term/GO:0042383	117	7	3.18058	2.20085	0.0402029	0.341779	2318;3688;5339;5962;6513;54407;79026	ITGB1;AHNAK;PLEC;SLC38A2;RDX;FLNC;SLC2A1	geneontology_Cellular_Component
GO:0019908	nuclear cyclin-dependent protein kinase holoenzyme complex	http://amigo.geneontology.org/amigo/term/GO:0019908	12	2	0.326214	6.13095	0.0406074	0.341779	5925;8812	CCNK;RB1	geneontology_Cellular_Component
GO:0098552	side of membrane	http://amigo.geneontology.org/amigo/term/GO:0098552	395	17	10.7379	1.58318	0.0413326	0.34379	488;1828;2152;3655;3673;3675;3678;3688;3949;4162;5753;8754;8826;9180;54206;55072;100133941	ITGB1;IQGAP1;ATP2A2;RNF31;PTK6;ADAM9;OSMR;F3;ITGA2;LDLR;ITGA6;MCAM;ERRFI1;ITGA3;ITGA5;CD24;DSG1	geneontology_Cellular_Component
GO:0045095	keratin filament	http://amigo.geneontology.org/amigo/term/GO:0045095	29	3	0.78835	3.80542	0.0431484	0.35472	1452;3854;83481	CSNK1A1;EPPK1;KRT6B	geneontology_Cellular_Component
GO:0031253	cell projection membrane	http://amigo.geneontology.org/amigo/term/GO:0031253	255	12	6.93204	1.73109	0.0457678	0.371929	1969;3675;3678;3688;4478;4651;6286;6550;6868;8844;23224;23499	MYO10;ITGB1;MACF1;ADAM17;KSR1;SYNE2;EPHA2;SLC9A3;MSN;ITGA3;ITGA5;S100P	geneontology_Cellular_Component
GO:0033267	axon part	http://amigo.geneontology.org/amigo/term/GO:0033267	315	14	8.56311	1.63492	0.0487288	0.391491	667;867;1500;2043;3091;3673;3675;5874;8411;8826;9810;10409;23303;23405	CBL;DICER1;IQGAP1;CTNND1;RAB27B;EEA1;RNF40;HIF1A;KIF13B;ITGA2;EPHA4;ITGA3;DST;BASP1	geneontology_Cellular_Component
GO:0009897	external side of plasma membrane	http://amigo.geneontology.org/amigo/term/GO:0009897	230	11	6.25243	1.75932	0.0494513	0.392832	2152;3655;3673;3675;3678;3688;3949;4162;8754;9180;100133941	ITGB1;ADAM9;OSMR;F3;ITGA2;LDLR;ITGA6;MCAM;ITGA3;ITGA5;CD24	geneontology_Cellular_Component
GO:0050839	cell adhesion molecule binding	http://amigo.geneontology.org/amigo/term/GO:0050839	424	42	13.3344	3.14975	2.68918e-11	2.55472e-08	667;867;1001;1281;1289;1363;1500;1829;1832;1956;1969;2335;3655;3673;3675;3678;3688;3791;3911;4478;4854;5339;5493;5797;5962;6286;6868;7082;8428;8496;8754;8826;9685;9748;23348;23499;29766;79026;90102;114793;143098;153090	CBL;ITGB1;MACF1;IQGAP1;SLK;AHNAK;TJP1;ADAM17;CTNND1;DOCK9;PPFIBP1;PLEC;RDX;TMOD3;CLINT1;LAMA5;DAB2IP;STK24;PPL;DSG2;MPP7;KDR;ADAM9;DSP;FMNL2;EPHA2;ITGA2;NOTCH3;PTPRM;PHLDB2;MSN;CDH3;ITGA6;ITGA3;ITGA5;EGFR;DST;COL5A1;COL3A1;S100P;CPE;FN1	geneontology_Molecular_Function
GO:0045296	cadherin binding	http://amigo.geneontology.org/amigo/term/GO:0045296	290	27	9.12021	2.96046	4.1645e-07	0.000197814	867;1001;1500;1956;1969;3655;3688;4854;5339;5493;5797;5962;6286;7082;8428;8496;8826;9685;9748;23348;23499;29766;79026;90102;114793;143098;153090	CBL;ITGB1;MACF1;IQGAP1;SLK;AHNAK;TJP1;CTNND1;DOCK9;PPFIBP1;PLEC;RDX;TMOD3;CLINT1;DAB2IP;STK24;PPL;MPP7;FMNL2;EPHA2;NOTCH3;PTPRM;PHLDB2;CDH3;ITGA6;EGFR;S100P	geneontology_Molecular_Function
GO:0005201	extracellular matrix structural constituent	http://amigo.geneontology.org/amigo/term/GO:0005201	116	16	3.64808	4.38586	6.34058e-07	0.000200785	1281;1282;1287;1289;1290;2335;3339;3371;3909;3911;3915;3918;4811;25878;50509;64129	HSPG2;LAMA5;NID1;LAMC1;MXRA5;COL5A3;LAMA3;COL4A1;TNC;LAMC2;TINAGL1;COL4A5;COL5A2;COL5A1;COL3A1;FN1	geneontology_Molecular_Function
GO:0043236	laminin binding	http://amigo.geneontology.org/amigo/term/GO:0043236	26	7	0.817674	8.56087	1.11961e-05	0.00265907	3655;3673;3675;3688;4811;8754;64129	ITGB1;ADAM9;NID1;ITGA2;ITGA6;ITGA3;TINAGL1	geneontology_Molecular_Function
GO:0002020	protease binding	http://amigo.geneontology.org/amigo/term/GO:0002020	115	14	3.61664	3.871	1.41135e-05	0.00268156	1281;2152;2335;3675;3688;3949;5275;6317;6318;7078;7128;8797;9644;54507	ITGB1;SH3PXD2A;TNFRSF10A;TIMP3;ADAMTSL4;F3;LDLR;TNFAIP3;ITGA3;SERPINB3;SERPINB13;COL3A1;SERPINB4;FN1	geneontology_Molecular_Function
GO:0005089	Rho guanyl-nucleotide exchange factor activity	http://amigo.geneontology.org/amigo/term/GO:0005089	62	10	1.94984	5.12863	2.06876e-05	0.00327553	1793;6655;7204;9826;11214;23365;50618;55785;57449;64857	TRIO;ITSN2;AKAP13;SOS2;ARHGEF12;ARHGEF11;PLEKHG5;DOCK1;PLEKHG2;FGD6	geneontology_Molecular_Function
GO:0005178	integrin binding	http://amigo.geneontology.org/amigo/term/GO:0005178	112	13	3.52229	3.69078	4.76015e-05	0.00646021	667;1281;1289;1956;2335;3673;3675;3678;3688;3791;3911;6868;8754	ITGB1;ADAM17;LAMA5;KDR;ADAM9;ITGA2;ITGA3;ITGA5;EGFR;DST;COL5A1;COL3A1;FN1	geneontology_Molecular_Function
GO:0050840	extracellular matrix binding	http://amigo.geneontology.org/amigo/term/GO:0050840	45	8	1.41521	5.65289	6.84354e-05	0.00812671	3655;3673;3675;3688;4811;7422;8754;64129	ITGB1;VEGFA;ADAM9;NID1;ITGA2;ITGA6;ITGA3;TINAGL1	geneontology_Molecular_Function
GO:0017048	Rho GTPase binding	http://amigo.geneontology.org/amigo/term/GO:0017048	142	14	4.46576	3.13497	0.000148108	0.0156336	1793;6093;6655;7204;8826;9578;9826;11214;23365;50618;55785;57449;64857;114793	TRIO;CDC42BPB;ITSN2;IQGAP1;AKAP13;SOS2;ARHGEF12;ARHGEF11;PLEKHG5;ROCK1;DOCK1;PLEKHG2;FGD6;FMNL2	geneontology_Molecular_Function
GO:0031267	small GTPase binding	http://amigo.geneontology.org/amigo/term/GO:0031267	427	28	13.4287	2.08508	0.000184129	0.0174923	1793;1956;2069;3667;4645;6093;6655;6764;7109;7204;8826;9578;9826;11214;23077;23299;23365;50618;51479;54206;55785;57449;64857;80223;114793;134957;220441;259173	TRAPPC10;TRIO;CDC42BPB;ITSN2;IQGAP1;AKAP13;SOS2;ARHGEF12;ANKFY1;ARHGEF11;STXBP5;PLEKHG5;ROCK1;DOCK1;ST5;RAB11FIP1;MYCBP2;PLEKHG2;FGD6;ALS2CL;MYO5B;FMNL2;IRS1;EREG;BICD2;ERRFI1;RNF152;EGFR	geneontology_Molecular_Function
GO:0030020	extracellular matrix structural constituent conferring tensile strength	http://amigo.geneontology.org/amigo/term/GO:0030020	29	6	0.912021	6.57879	0.00023776	0.0199624	1281;1282;1287;1289;1290;50509	COL5A3;COL4A1;COL4A5;COL5A2;COL5A1;COL3A1	geneontology_Molecular_Function
GO:0043394	proteoglycan binding	http://amigo.geneontology.org/amigo/term/GO:0043394	30	6	0.94347	6.3595	0.000289427	0.0199624	1289;2335;3371;3673;4811;50509	NID1;ITGA2;COL5A3;TNC;COL5A1;FN1	geneontology_Molecular_Function
GO:0004867	serine-type endopeptidase inhibitor activity	http://amigo.geneontology.org/amigo/term/GO:0004867	55	8	1.7297	4.62509	0.000294183	0.0199624	5055;5268;5275;6317;6318;11005;84651;89777	SERPINB2;SERPINB3;SERPINB13;SERPINB12;SERPINB5;SPINK5;SPINK7;SERPINB4	geneontology_Molecular_Function
GO:0005518	collagen binding	http://amigo.geneontology.org/amigo/term/GO:0005518	55	8	1.7297	4.62509	0.000294183	0.0199624	2335;3673;3675;3688;4322;4811;8754;50509	ITGB1;ADAM9;NID1;ITGA2;COL5A3;ITGA3;MMP13;FN1	geneontology_Molecular_Function
GO:0005085	guanyl-nucleotide exchange factor activity	http://amigo.geneontology.org/amigo/term/GO:0005085	259	19	8.14529	2.33264	0.00052772	0.0320774	1793;1956;2069;3667;6655;6764;7109;7204;9826;10564;11214;23077;23348;23365;50618;55785;57449;64857;259173	TRAPPC10;TRIO;ITSN2;AKAP13;SOS2;ARHGEF12;ARFGEF2;ARHGEF11;PLEKHG5;DOCK9;DOCK1;ST5;MYCBP2;PLEKHG2;FGD6;ALS2CL;IRS1;EREG;EGFR	geneontology_Molecular_Function
GO:0017016	Ras GTPase binding	http://amigo.geneontology.org/amigo/term/GO:0017016	411	26	12.9255	2.01152	0.000542588	0.0320774	1793;1956;2069;3667;4645;6093;6655;6764;7109;7204;8826;9578;9826;11214;23077;23299;23365;50618;51479;55785;57449;64857;80223;114793;134957;259173	TRAPPC10;TRIO;CDC42BPB;ITSN2;IQGAP1;AKAP13;SOS2;ARHGEF12;ANKFY1;ARHGEF11;STXBP5;PLEKHG5;ROCK1;DOCK1;ST5;RAB11FIP1;MYCBP2;PLEKHG2;FGD6;ALS2CL;MYO5B;FMNL2;IRS1;EREG;BICD2;EGFR	geneontology_Molecular_Function
GO:0005509	calcium ion binding	http://amigo.geneontology.org/amigo/term/GO:0005509	458	28	14.4036	1.94395	0.000574016	0.0320774	182;488;667;867;1001;1824;1828;1829;1830;1952;2195;3339;3710;3949;4322;4811;4851;4853;4854;5097;5321;6286;8826;9620;23499;50618;55033;83394	CBL;ITPR3;MACF1;ITSN2;IQGAP1;ATP2A2;HSPG2;FKBP14;CELSR1;NOTCH2;PITPNM3;DSG2;NID1;CELSR2;FAT1;NOTCH3;LDLR;NOTCH1;PCDH1;DSC2;CDH3;JAG1;DST;PLA2G4A;DSG3;S100P;MMP13;DSG1	geneontology_Molecular_Function
GO:0005088	Ras guanyl-nucleotide exchange factor activity	http://amigo.geneontology.org/amigo/term/GO:0005088	205	16	6.44705	2.48176	0.00074219	0.0391712	1793;1956;2069;3667;6655;6764;7109;7204;9826;11214;23365;50618;55785;57449;64857;259173	TRAPPC10;TRIO;ITSN2;AKAP13;SOS2;ARHGEF12;ARHGEF11;PLEKHG5;DOCK1;ST5;PLEKHG2;FGD6;ALS2CL;IRS1;EREG;EGFR	geneontology_Molecular_Function
GO:0004674	protein serine/threonine kinase activity	http://amigo.geneontology.org/amigo/term/GO:0004674	383	24	12.045	1.99253	0.00100833	0.0488689	595;1021;1452;1956;4293;5597;6093;7046;7204;8428;8476;8812;9134;9578;9748;10769;11214;26524;28996;50488;65125;140609;283629;375449	TSSK4;CCNK;MAP3K9;TRIO;CDC42BPB;WNK1;AKAP13;SLK;MINK1;NEK7;ROCK1;LATS2;CSNK1A1;TGFBR1;MAST4;MAPK6;STK24;CCNE2;HIPK2;CDC42BPA;CDK6;PLK2;EGFR;CCND1	geneontology_Molecular_Function
GO:0033613	activating transcription factor binding	http://amigo.geneontology.org/amigo/term/GO:0033613	66	8	2.07563	3.85424	0.00102882	0.0488689	2033;4205;5925;5934;7158;8553;10413;28996	EP300;MEF2A;RBL2;RB1;TP53BP1;BHLHE40;HIPK2;YAP1	geneontology_Molecular_Function
GO:0001102	RNA polymerase II activating transcription factor binding	http://amigo.geneontology.org/amigo/term/GO:0001102	38	6	1.19506	5.02066	0.00108917	0.0492721	2033;5925;5934;7158;8553;28996	EP300;RBL2;RB1;TP53BP1;BHLHE40;HIPK2	geneontology_Molecular_Function
GO:0000987	proximal promoter sequence-specific DNA binding	http://amigo.geneontology.org/amigo/term/GO:0000987	435	26	13.6803	1.90054	0.00124952	0.0539563	196;639;1997;2033;2737;3091;4084;4086;4205;4851;5925;6239;6601;6662;7003;7182;7764;7975;8204;8553;8609;10413;10725;26298;51043;51621	NFAT5;RREB1;NR2C2;EP300;MEF2A;MAFK;KLF13;RB1;SMARCC2;NRIP1;TEAD1;AHR;ZBTB7B;ELF1;ZNF217;KLF7;EHF;BHLHE40;MXD1;PRDM1;HIF1A;SMAD1;NOTCH1;GLI3;SOX9;YAP1	geneontology_Molecular_Function
GO:0043548	phosphatidylinositol 3-kinase binding	http://amigo.geneontology.org/amigo/term/GO:0043548	27	5	0.849123	5.88843	0.00136117	0.0562221	867;3480;3667;5783;153090	CBL;DAB2IP;IGF1R;PTPN13;IRS1	geneontology_Molecular_Function
GO:0051018	protein kinase A binding	http://amigo.geneontology.org/amigo/term/GO:0051018	40	6	1.25796	4.76963	0.0014366	0.0568656	5962;6662;9867;10564;11214;11215	AKAP11;AKAP13;ARFGEF2;PJA2;RDX;SOX9	geneontology_Molecular_Function
GO:0098631	cell adhesion mediator activity	http://amigo.geneontology.org/amigo/term/GO:0098631	55	7	1.7297	4.04696	0.00158103	0.0600793	1824;1829;1832;3673;3688;5365;29766	ITGB1;TMOD3;DSG2;PLXNB3;DSP;ITGA2;DSC2	geneontology_Molecular_Function
GO:0001085	RNA polymerase II transcription factor binding	http://amigo.geneontology.org/amigo/term/GO:0001085	125	11	3.93113	2.79818	0.00191082	0.0698184	196;2033;4205;5925;5934;6873;7003;7158;8553;23013;28996	EP300;MEF2A;RBL2;SPEN;TAF2;RB1;TEAD1;AHR;TP53BP1;BHLHE40;HIPK2	geneontology_Molecular_Function
GO:0046332	SMAD binding	http://amigo.geneontology.org/amigo/term/GO:0046332	73	8	2.29578	3.48466	0.00199161	0.0700753	650;1281;1290;4086;4205;6497;7046;28996	SKI;MEF2A;TGFBR1;HIPK2;SMAD1;BMP2;COL5A2;COL3A1	geneontology_Molecular_Function
GO:0046982	protein heterodimerization activity	http://amigo.geneontology.org/amigo/term/GO:0046982	384	23	12.0764	1.90454	0.00230038	0.0765011	196;599;650;1956;3091;3673;3675;3688;4086;4205;4851;5597;6655;6662;7003;7182;7422;8553;10051;10363;10413;25841;143098	NR2C2;ITGB1;MEF2A;HMG20A;SOS2;SMC4;TEAD1;BCL2L2;AHR;VEGFA;MAPK6;BHLHE40;MPP7;HIF1A;ABTB2;SMAD1;ITGA2;NOTCH1;BMP2;ITGA3;SOX9;YAP1;EGFR	geneontology_Molecular_Function
GO:0035091	phosphatidylinositol binding	http://amigo.geneontology.org/amigo/term/GO:0035091	167	13	5.25198	2.47526	0.0023353	0.0765011	3710;4643;4651;5286;8411;8826;9644;9743;51028;51479;153090;257364;399979	MYO10;ARHGAP32;ITPR3;IQGAP1;VPS36;ANKFY1;MYO1E;PIK3C2A;SH3PXD2A;EEA1;SNX33;DAB2IP;SNX19	geneontology_Molecular_Function
GO:0008047	enzyme activator activity	http://amigo.geneontology.org/amigo/term/GO:0008047	411	24	12.9255	1.85679	0.00259294	0.0821097	317;650;1793;2335;2919;5921;8812;8826;8831;8853;9462;9644;9743;9826;9994;23365;54206;57584;65125;134957;153090;253260;259173;100133941	ASAP2;RICTOR;ARHGAP32;CCNK;RASA1;WNK1;IQGAP1;ARHGAP21;ARHGEF12;ARHGEF11;STXBP5;SYNGAP1;SH3PXD2A;DOCK1;RASAL2;APAF1;CASP8AP2;DAB2IP;ALS2CL;BMP2;ERRFI1;CD24;CXCL1;FN1	geneontology_Molecular_Function
GO:0061134	peptidase regulator activity	http://amigo.geneontology.org/amigo/term/GO:0061134	151	12	4.7488	2.52695	0.00286614	0.0833529	317;2335;5055;5268;5275;6317;6318;7078;9994;11005;84651;89777	APAF1;CASP8AP2;TIMP3;SERPINB2;SERPINB3;SERPINB13;SERPINB12;SERPINB5;SPINK5;SPINK7;SERPINB4;FN1	geneontology_Molecular_Function
GO:0001618	virus receptor activity	http://amigo.geneontology.org/amigo/term/GO:0001618	61	7	1.91839	3.64889	0.00289542	0.0833529	1956;1969;3673;3678;3688;3949;6317	ITGB1;EPHA2;ITGA2;LDLR;SERPINB3;ITGA5;EGFR	geneontology_Molecular_Function
GO:0104005	hijacked molecular function	http://amigo.geneontology.org/amigo/term/GO:0104005	61	7	1.91839	3.64889	0.00289542	0.0833529	1956;1969;3673;3678;3688;3949;6317	ITGB1;EPHA2;ITGA2;LDLR;SERPINB3;ITGA5;EGFR	geneontology_Molecular_Function
GO:0019838	growth factor binding	http://amigo.geneontology.org/amigo/term/GO:0019838	114	10	3.58519	2.78926	0.00310361	0.0867186	1281;1282;1289;1956;3480;3557;3655;3791;7046;9180	TGFBR1;IGF1R;KDR;OSMR;COL4A1;ITGA6;IL1RN;EGFR;COL5A1;COL3A1	geneontology_Molecular_Function
GO:0000978	RNA polymerase II proximal promoter sequence-specific DNA binding	http://amigo.geneontology.org/amigo/term/GO:0000978	422	24	13.2715	1.80839	0.00363576	0.0986848	196;639;1997;2033;2737;3091;4084;4086;4205;4851;6239;6601;6662;7182;7764;7975;8204;8553;8609;10413;10725;26298;51043;51621	NFAT5;RREB1;NR2C2;EP300;MEF2A;MAFK;KLF13;SMARCC2;NRIP1;AHR;ZBTB7B;ELF1;ZNF217;KLF7;EHF;BHLHE40;MXD1;PRDM1;HIF1A;SMAD1;NOTCH1;GLI3;SOX9;YAP1	geneontology_Molecular_Function
GO:0086080	protein binding involved in heterotypic cell-cell adhesion	http://amigo.geneontology.org/amigo/term/GO:0086080	11	3	0.345939	8.67205	0.00421346	0.106506	1824;1829;1832	DSG2;DSP;DSC2	geneontology_Molecular_Function
GO:0048407	platelet-derived growth factor binding	http://amigo.geneontology.org/amigo/term/GO:0048407	11	3	0.345939	8.67205	0.00421346	0.106506	1281;1282;1289	COL4A1;COL5A1;COL3A1	geneontology_Molecular_Function
GO:0005096	GTPase activator activity	http://amigo.geneontology.org/amigo/term/GO:0005096	201	14	6.32125	2.21475	0.00445525	0.106506	1793;5921;8826;8831;8853;9462;9743;9826;23365;54206;57584;134957;153090;259173	ASAP2;ARHGAP32;RASA1;IQGAP1;ARHGAP21;ARHGEF12;ARHGEF11;STXBP5;SYNGAP1;DOCK1;RASAL2;DAB2IP;ALS2CL;ERRFI1	geneontology_Molecular_Function
GO:0051879	Hsp90 protein binding	http://amigo.geneontology.org/amigo/term/GO:0051879	35	5	1.10072	4.5425	0.0044578	0.106506	196;3091;3791;4862;8844	KSR1;AHR;HIF1A;KDR;NPAS2	geneontology_Molecular_Function
GO:0032266	phosphatidylinositol-3-phosphate binding	http://amigo.geneontology.org/amigo/term/GO:0032266	22	4	0.691878	5.78137	0.00448446	0.106506	9644;51028;153090;399979	VPS36;SH3PXD2A;DAB2IP;SNX19	geneontology_Molecular_Function
GO:0001228	DNA-binding transcription activator activity, RNA polymerase II-specific	http://amigo.geneontology.org/amigo/term/GO:0001228	362	21	11.3845	1.84461	0.00508608	0.117848	1997;2033;2737;3091;4086;4205;4851;5966;6239;6662;7182;7799;7975;8609;10725;26298;51043;51621;168620;221937;346389	NFAT5;RREB1;NR2C2;EP300;REL;MEF2A;MAFK;PRDM2;FOXK1;KLF13;ZBTB7B;ELF1;KLF7;EHF;HIF1A;SMAD1;BHLHA15;NOTCH1;MACC1;GLI3;SOX9	geneontology_Molecular_Function
GO:0030695	GTPase regulator activity	http://amigo.geneontology.org/amigo/term/GO:0030695	229	15	7.20182	2.08281	0.00581513	0.131533	1793;5921;8826;8831;8853;9462;9743;9826;23365;23568;54206;57584;134957;153090;259173	ASAP2;ARHGAP32;RASA1;IQGAP1;ARHGAP21;ARHGEF12;ARHGEF11;STXBP5;SYNGAP1;DOCK1;RASAL2;ARL2BP;DAB2IP;ALS2CL;ERRFI1	geneontology_Molecular_Function
GO:0005543	phospholipid binding	http://amigo.geneontology.org/amigo/term/GO:0005543	298	18	9.3718	1.92065	0.00613957	0.135642	182;2152;3710;4643;4651;5286;5321;8411;8826;9644;9743;26509;51028;51479;144402;153090;257364;399979	MYO10;ARHGAP32;ITPR3;IQGAP1;VPS36;ANKFY1;MYOF;MYO1E;PIK3C2A;SH3PXD2A;EEA1;SNX33;DAB2IP;SNX19;F3;JAG1;CPNE8;PLA2G4A	geneontology_Molecular_Function
GO:0044548	S100 protein binding	http://amigo.geneontology.org/amigo/term/GO:0044548	14	3	0.440286	6.81375	0.00866719	0.187133	488;8826;79026	IQGAP1;AHNAK;ATP2A2	geneontology_Molecular_Function
GO:0003779	actin binding	http://amigo.geneontology.org/amigo/term/GO:0003779	333	19	10.4725	1.81427	0.00891986	0.188308	667;1956;2318;3688;4478;4643;4645;4651;5339;5962;9788;10810;23224;23499;29766;56907;84951;114793;399687	MYO10;ITGB1;MACF1;MYO18A;MYO1E;PLEC;RDX;TMOD3;SYNE2;SPIRE1;WASF3;MYO5B;FMNL2;MSN;FLNC;MTSS1;EGFR;DST;TNS4	geneontology_Molecular_Function
GO:0032947	protein-containing complex scaffold activity	http://amigo.geneontology.org/amigo/term/GO:0032947	77	7	2.42157	2.89068	0.0104322	0.215447	8826;8844;9231;11214;23328;80014;143098	DLG5;IQGAP1;AKAP13;KSR1;SASH1;WWC2;MPP7	geneontology_Molecular_Function
GO:0070851	growth factor receptor binding	http://amigo.geneontology.org/amigo/term/GO:0070851	116	9	3.64808	2.46705	0.0107893	0.218081	867;2069;3552;3557;3678;6868;7039;7422;153090	CBL;ADAM17;VEGFA;DAB2IP;TGFA;EREG;IL1A;ITGA5;IL1RN	geneontology_Molecular_Function
GO:0004866	endopeptidase inhibitor activity	http://amigo.geneontology.org/amigo/term/GO:0004866	117	9	3.67953	2.44596	0.0113762	0.225154	5055;5268;5275;6317;6318;7078;11005;84651;89777	TIMP3;SERPINB2;SERPINB3;SERPINB13;SERPINB12;SERPINB5;SPINK5;SPINK7;SERPINB4	geneontology_Molecular_Function
GO:0030414	peptidase inhibitor activity	http://amigo.geneontology.org/amigo/term/GO:0030414	119	9	3.74243	2.40485	0.0126215	0.244703	5055;5268;5275;6317;6318;7078;11005;84651;89777	TIMP3;SERPINB2;SERPINB3;SERPINB13;SERPINB12;SERPINB5;SPINK5;SPINK7;SERPINB4	geneontology_Molecular_Function
GO:0031490	chromatin DNA binding	http://amigo.geneontology.org/amigo/term/GO:0031490	81	7	2.54737	2.74793	0.013571	0.257053	639;2033;4851;6601;7799;55806;221037	EP300;PRDM2;JMJD1C;SMARCC2;PRDM1;NOTCH1;HR	geneontology_Molecular_Function
GO:0005154	epidermal growth factor receptor binding	http://amigo.geneontology.org/amigo/term/GO:0005154	30	4	0.94347	4.23967	0.0137997	0.257053	867;2069;3678;7039	CBL;TGFA;EREG;ITGA5	geneontology_Molecular_Function
GO:0098632	cell-cell adhesion mediator activity	http://amigo.geneontology.org/amigo/term/GO:0098632	46	5	1.44665	3.45625	0.0142261	0.2599	1824;1829;1832;5365;29766	TMOD3;DSG2;PLXNB3;DSP;DSC2	geneontology_Molecular_Function
GO:0005112	Notch binding	http://amigo.geneontology.org/amigo/term/GO:0005112	17	3	0.534633	5.61132	0.0151028	0.266222	182;4851;6868	ADAM17;NOTCH1;JAG1	geneontology_Molecular_Function
GO:0003712	transcription coregulator activity	http://amigo.geneontology.org/amigo/term/GO:0003712	476	24	14.9697	1.60324	0.0151587	0.266222	595;2033;4084;4205;5925;6497;6601;7110;7158;7182;8204;8553;8609;9994;10409;10413;10765;23013;23389;23568;28996;55806;55809;283149	BCL9L;NR2C2;SKI;KDM5B;EP300;MEF2A;SPEN;MED13L;TMF1;RB1;SMARCC2;NRIP1;ARL2BP;TP53BP1;CASP8AP2;KLF7;TRERF1;BHLHE40;MXD1;HIPK2;YAP1;HR;CCND1;BASP1	geneontology_Molecular_Function
GO:0061135	endopeptidase regulator activity	http://amigo.geneontology.org/amigo/term/GO:0061135	123	9	3.86823	2.32665	0.0154128	0.266222	5055;5268;5275;6317;6318;7078;11005;84651;89777	TIMP3;SERPINB2;SERPINB3;SERPINB13;SERPINB12;SERPINB5;SPINK5;SPINK7;SERPINB4	geneontology_Molecular_Function
GO:0032452	histone demethylase activity	http://amigo.geneontology.org/amigo/term/GO:0032452	18	3	0.566082	5.29958	0.0177091	0.300423	10765;55806;221037	KDM5B;JMJD1C;HR	geneontology_Molecular_Function
GO:0004693	cyclin-dependent protein serine/threonine kinase activity	http://amigo.geneontology.org/amigo/term/GO:0004693	33	4	1.03782	3.85424	0.0191485	0.319142	595;1021;8812;9134	CCNK;CCNE2;CDK6;CCND1	geneontology_Molecular_Function
GO:0003714	transcription corepressor activity	http://amigo.geneontology.org/amigo/term/GO:0003714	196	12	6.16401	1.94679	0.0209646	0.338871	595;4084;6497;8204;8553;9994;10409;10413;10765;23013;28996;55806	SKI;KDM5B;SPEN;NRIP1;CASP8AP2;BHLHE40;MXD1;HIPK2;YAP1;HR;CCND1;BASP1	geneontology_Molecular_Function
GO:0097472	cyclin-dependent protein kinase activity	http://amigo.geneontology.org/amigo/term/GO:0097472	34	4	1.06927	3.74088	0.021179	0.338871	595;1021;8812;9134	CCNK;CCNE2;CDK6;CCND1	geneontology_Molecular_Function
GO:0017137	Rab GTPase binding	http://amigo.geneontology.org/amigo/term/GO:0017137	109	8	3.42794	2.33376	0.0214024	0.338871	4645;6764;7109;23299;51479;80223;134957;259173	TRAPPC10;ANKFY1;STXBP5;ST5;RAB11FIP1;ALS2CL;MYO5B;BICD2	geneontology_Molecular_Function
GO:0060589	nucleoside-triphosphatase regulator activity	http://amigo.geneontology.org/amigo/term/GO:0060589	268	15	8.42833	1.77971	0.0221577	0.34384	1793;5921;8826;8831;8853;9462;9743;9826;23365;23568;54206;57584;134957;153090;259173	ASAP2;ARHGAP32;RASA1;IQGAP1;ARHGAP21;ARHGEF12;ARHGEF11;STXBP5;SYNGAP1;DOCK1;RASAL2;ARL2BP;DAB2IP;ALS2CL;ERRFI1	geneontology_Molecular_Function
GO:0008013	beta-catenin binding	http://amigo.geneontology.org/amigo/term/GO:0008013	70	6	2.20143	2.7255	0.0224401	0.34384	2033;2737;6662;9231;10076;283149	BCL9L;EP300;DLG5;PTPRU;GLI3;SOX9	geneontology_Molecular_Function
GO:0004857	enzyme inhibitor activity	http://amigo.geneontology.org/amigo/term/GO:0004857	270	15	8.49123	1.76653	0.0235002	0.354368	1030;4851;5055;5268;5275;6317;6318;6497;7078;8826;11005;55450;65125;84651;89777	SKI;WNK1;IQGAP1;TIMP3;NOTCH1;CDKN2B;SERPINB2;SERPINB3;SERPINB13;SERPINB12;SERPINB5;SPINK5;CAMK2N1;SPINK7;SERPINB4	geneontology_Molecular_Function
GO:0035326	enhancer binding	http://amigo.geneontology.org/amigo/term/GO:0035326	113	8	3.55374	2.25115	0.0259177	0.384717	196;4862;5966;6601;6662;8553;10743;51043	REL;RAI1;SMARCC2;AHR;ZBTB7B;BHLHE40;NPAS2;SOX9	geneontology_Molecular_Function
GO:0001968	fibronectin binding	http://amigo.geneontology.org/amigo/term/GO:0001968	21	3	0.660429	4.5425	0.0269362	0.387717	3675;3688;7422	ITGB1;VEGFA;ITGA3	geneontology_Molecular_Function
GO:0000146	microfilament motor activity	http://amigo.geneontology.org/amigo/term/GO:0000146	21	3	0.660429	4.5425	0.0269362	0.387717	4643;4645;4651	MYO10;MYO1E;MYO5B	geneontology_Molecular_Function
GO:0071889	14-3-3 protein binding	http://amigo.geneontology.org/amigo/term/GO:0071889	22	3	0.691878	4.33602	0.0304812	0.42584	8844;23303;153090	KSR1;DAB2IP;KIF13B	geneontology_Molecular_Function
GO:0032451	demethylase activity	http://amigo.geneontology.org/amigo/term/GO:0032451	22	3	0.691878	4.33602	0.0304812	0.42584	10765;55806;221037	KDM5B;JMJD1C;HR	geneontology_Molecular_Function
GO:0017124	SH3 domain binding	http://amigo.geneontology.org/amigo/term/GO:0017124	117	8	3.67953	2.17419	0.0310587	0.42762	867;1793;6868;8754;8831;30837;54206;153090	CBL;ADAM17;SYNGAP1;DOCK1;SOCS7;DAB2IP;ADAM9;ERRFI1	geneontology_Molecular_Function
GO:0035591	signaling adaptor activity	http://amigo.geneontology.org/amigo/term/GO:0035591	76	6	2.39012	2.51033	0.0320592	0.435089	3667;8844;11214;50618;143098;153090	ITSN2;AKAP13;KSR1;DAB2IP;MPP7;IRS1	geneontology_Molecular_Function
GO:0016538	cyclin-dependent protein serine/threonine kinase regulator activity	http://amigo.geneontology.org/amigo/term/GO:0016538	39	4	1.22651	3.26128	0.0332668	0.445119	595;1030;8812;9134	CCNK;CCNE2;CDKN2B;CCND1	geneontology_Molecular_Function
GO:0019199	transmembrane receptor protein kinase activity	http://amigo.geneontology.org/amigo/term/GO:0019199	77	6	2.42157	2.47773	0.0338869	0.447118	1956;1969;2043;3480;3791;7046	TGFBR1;IGF1R;KDR;EPHA2;EPHA4;EGFR	geneontology_Molecular_Function
GO:0042826	histone deacetylase binding	http://amigo.geneontology.org/amigo/term/GO:0042826	99	7	3.11345	2.24831	0.0362189	0.471342	595;639;2737;3091;4205;8204;51043	MEF2A;NRIP1;ZBTB7B;PRDM1;HIF1A;GLI3;CCND1	geneontology_Molecular_Function
GO:0015144	carbohydrate transmembrane transporter activity	http://amigo.geneontology.org/amigo/term/GO:0015144	10	2	0.31449	6.3595	0.0375509	0.475645	360;6513	AQP3;SLC2A1	geneontology_Molecular_Function
GO:0005149	interleukin-1 receptor binding	http://amigo.geneontology.org/amigo/term/GO:0005149	10	2	0.31449	6.3595	0.0375509	0.475645	3552;3557	IL1A;IL1RN	geneontology_Molecular_Function
GO:0019887	protein kinase regulator activity	http://amigo.geneontology.org/amigo/term/GO:0019887	145	9	4.56011	1.97364	0.0393095	0.491369	595;1030;8812;8826;9134;55450;57498;65125;100133941	CCNK;WNK1;IQGAP1;KIDINS220;CCNE2;CDKN2B;CD24;CCND1;CAMK2N1	geneontology_Molecular_Function
GO:0001227	DNA-binding transcription repressor activity, RNA polymerase II-specific	http://amigo.geneontology.org/amigo/term/GO:0001227	192	11	6.03821	1.82173	0.0400244	0.493807	639;2117;4084;5925;5934;7764;7975;8553;10765;23186;221937	KDM5B;RBL2;MAFK;ETV3;FOXK1;RB1;RCOR1;ZNF217;BHLHE40;MXD1;PRDM1	geneontology_Molecular_Function
GO:0016791	phosphatase activity	http://amigo.geneontology.org/amigo/term/GO:0016791	193	11	6.06966	1.81229	0.041306	0.496529	1849;5209;5507;5522;5783;5797;10076;22978;54704;79660;81537	NT5C2;PPP1R3B;PDP1;PTPN13;PFKFB3;PTPRU;DUSP7;PTPRM;PPP1R3C;SGPP1;PPP2R2C	geneontology_Molecular_Function
GO:1901981	phosphatidylinositol phosphate binding	http://amigo.geneontology.org/amigo/term/GO:1901981	102	7	3.2078	2.18218	0.0415469	0.496529	4651;8826;9644;51028;51479;153090;399979	MYO10;IQGAP1;VPS36;ANKFY1;SH3PXD2A;DAB2IP;SNX19	geneontology_Molecular_Function
GO:0019207	kinase regulator activity	http://amigo.geneontology.org/amigo/term/GO:0019207	170	10	5.34633	1.87044	0.0420871	0.496529	595;1030;8812;8826;9134;30837;55450;57498;65125;100133941	CCNK;WNK1;IQGAP1;SOCS7;KIDINS220;CCNE2;CDKN2B;CD24;CCND1;CAMK2N1	geneontology_Molecular_Function
GO:0004714	transmembrane receptor protein tyrosine kinase activity	http://amigo.geneontology.org/amigo/term/GO:0004714	61	5	1.91839	2.60635	0.0423356	0.496529	1956;1969;2043;3480;3791	IGF1R;KDR;EPHA2;EPHA4;EGFR	geneontology_Molecular_Function
