# Supplementary material for: Development and Validation of a Novel Gene Signature for Predicting the Prognosis by Identifying m5C Modification Subtypes of Cervical Cancer
Source: Front Genet. 2021 Sep 22;12:733715. doi: 10.3389/fgene.2021.733715 (PMC8493221; doi:10.3389/fgene.2021.733715)
Supplement: Supplementary file 1 [file Presentation1.zip › Table 6.XLSX]

## Sheet: S1
Gene	logFC	AveExpr	t	P.Value	adj.P.Val	B
ALYREF	-0.874698	7.66312	-12.0978	6.00285e-27	1.15015e-22	50.1778
ANAPC11	-0.773916	6.11058	-10.4847	1.24312e-21	1.19091e-17	38.3115
PSMB3	-0.654841	8.68793	-9.97504	5.20697e-20	3.32552e-16	34.6908
MRPL12	-0.793019	6.44887	-9.63399	6.06743e-19	2.9063e-15	32.3109
BCL9L	1.2428	3.7069	9.42997	2.58826e-18	9.91822e-15	30.9052
NFAT5	1.05746	2.52056	9.36852	3.99535e-18	1.27585e-14	30.4845
MZT2B	-0.748287	7.05707	-9.23221	1.04155e-17	2.85088e-14	29.5562
RREB1	0.670295	3.74334	9.03884	4.00846e-17	9.60027e-14	28.2508
NR2C2	0.900111	3.21191	8.98573	5.78993e-17	1.23261e-13	27.8946
LAGE3	-0.821544	6.86238	-8.96015	6.90889e-17	1.32374e-13	27.7235
NDUFB11	-0.726384	7.93775	-8.91636	9.34436e-17	1.46308e-13	27.4311
HSD17B10	-0.605891	8.05613	-8.91576	9.38318e-17	1.46308e-13	27.4271
LAMTOR4	-0.736217	6.78598	-8.89552	1.07858e-16	1.46308e-13	27.2922
NDUFAF8	-0.702376	5.54493	-8.88458	1.16285e-16	1.46308e-13	27.2193
NDUFB7	-0.691087	8.81625	-8.88001	1.19994e-16	1.46308e-13	27.1889
KMT2D	0.810686	3.66044	8.87738	1.22178e-16	1.46308e-13	27.1715
ZNF770	1.33491	3.75266	8.83582	1.6251e-16	1.83158e-13	26.8953
CENPX	-0.732601	6.60712	-8.79527	2.14516e-16	2.28341e-13	26.6264
USP34	1.03663	3.06017	8.77117	2.52922e-16	2.55052e-13	26.467
ZBED6	1.05565	1.57946	8.7513	2.89654e-16	2.64275e-13	26.3357
BTAF1	0.854259	3.961	8.70361	4.00844e-16	3.49099e-13	26.0212
COX14	-0.642733	6.62728	-8.67916	4.73314e-16	3.94291e-13	25.8603
NT5C2	1.15452	4.05419	8.65354	5.63179e-16	4.49605e-13	25.692
ELOB	-0.625646	8.87254	-8.62981	6.61455e-16	5.06939e-13	25.5363
NEMF	0.780155	3.31852	8.5363	1.2437e-15	9.14762e-13	24.9252
NDUFA13	-0.717669	5.40675	-8.53098	1.28907e-15	9.14762e-13	24.8905
TSTD2	0.866576	2.28503	8.49405	1.65236e-15	1.13069e-12	24.6502
MRPL28	-0.596432	6.58728	-8.48569	1.74772e-15	1.1547e-12	24.5959
NKTR	0.796802	3.5478	8.46104	2.06203e-15	1.31695e-12	24.4359
WRN	0.723607	3.0171	8.3778	3.59672e-15	2.223e-12	23.8976
SAC3D1	-0.679746	5.24264	-8.3546	4.19765e-15	2.41246e-12	23.7481
DCXR	-0.747376	6.46131	-8.35165	4.28098e-15	2.41246e-12	23.7291
BLOC1S1	-0.66663	6.12872	-8.31781	5.36083e-15	2.93467e-12	23.5115
MRPL11	-0.592049	6.10195	-8.27028	7.34615e-15	3.80411e-12	23.2067
MYSM1	0.786172	3.36929	8.25581	8.08424e-15	3.97164e-12	23.1141
CPEB4	0.790065	2.82179	8.13268	1.81865e-14	8.49887e-12	22.33
BAZ2A	0.667072	4.93129	8.1045	2.18744e-14	9.97888e-12	22.1515
ASAP2	1.13494	3.18344	8.08091	2.55218e-14	1.13721e-11	22.0024
MFAP3	0.886653	3.0125	8.06015	2.92272e-14	1.27271e-11	21.8713
MYO10	0.888036	4.23709	8.0314	3.52497e-14	1.46823e-11	21.6902
ZNF236	0.619714	2.42709	8.01815	3.84245e-14	1.56641e-11	21.6068
EBLN2	0.588898	1.02671	8.01249	3.98668e-14	1.59135e-11	21.5712
RNF169	0.823773	2.41209	8.00151	4.28147e-14	1.67414e-11	21.5022
ATP5ME	-0.679574	8.25172	-7.98781	4.68003e-14	1.79339e-11	21.4162
CEP170B	0.727253	5.48156	7.96473	5.43559e-14	2.04208e-11	21.2715
DYNC1LI2	0.995704	4.54642	7.94878	6.02711e-14	2.17886e-11	21.1716
SKI	0.746065	5.22537	7.94024	6.36939e-14	2.25995e-11	21.1183
CRYBG3	1.1019	2.42592	7.90165	8.17274e-14	2.8292e-11	20.8773
TBC1D14	1.0182	3.21383	7.89983	8.26907e-14	2.8292e-11	20.866
GOLGA4	0.756435	4.5909	7.89515	8.52233e-14	2.85383e-11	20.8368
ZNF841	0.846309	2.92938	7.89202	8.69616e-14	2.85383e-11	20.8173
RICTOR	0.625747	3.17782	7.89039	8.78789e-14	2.85383e-11	20.8072
SEC24C	1.15452	4.29353	7.88583	9.04978e-14	2.8899e-11	20.7788
ZNF710	0.731324	3.94278	7.85863	1.07817e-13	3.38653e-11	20.6096
VPS13B	0.619161	2.66151	7.84495	1.17724e-13	3.63805e-11	20.5246
CISD3	-0.662545	5.02754	-7.83881	1.22459e-13	3.72432e-11	20.4865
ZSWIM8	0.702176	4.34663	7.8133	1.44229e-13	4.25142e-11	20.3284
CPEB2	0.773308	2.8048	7.78286	1.75262e-13	5.01198e-11	20.1401
CKLF	-0.617011	5.08743	-7.78048	1.77946e-13	5.01388e-11	20.1254
TNKS2	0.686202	4.98105	7.72264	2.57345e-13	7.14598e-11	19.769
CBL	0.694515	3.11635	7.68923	3.18235e-13	8.46858e-11	19.5639
KDM5B	0.82643	4.63056	7.68058	3.36181e-13	8.82359e-11	19.5109
TSSK4	0.652935	1.39551	7.67351	3.51601e-13	9.1036e-11	19.4676
ZBTB43	0.629117	3.3026	7.67041	3.5859e-13	9.16079e-11	19.4486
FYCO1	0.707701	3.78619	7.66136	3.79759e-13	9.44959e-11	19.3932
ARHGAP32	0.904625	3.56265	7.64998	4.08113e-13	9.75354e-11	19.3236
BTBD7	0.653026	3.61072	7.64846	4.12076e-13	9.75354e-11	19.3143
AFF4	0.652438	4.39691	7.64836	4.12337e-13	9.75354e-11	19.3137
FAN1	0.689274	3.11928	7.62973	4.63875e-13	1.07082e-10	19.2
CCNK	0.722492	2.25212	7.61402	5.12268e-13	1.15471e-10	19.1041
CENPM	-0.741988	5.49067	-7.59358	5.82751e-13	1.26881e-10	18.9796
ROMO1	-0.695279	8.21079	-7.58216	6.26208e-13	1.33313e-10	18.9102
EP300	0.747543	4.75792	7.5713	6.70462e-13	1.41165e-10	18.8443
ENTPD4	0.646937	4.36168	7.53486	8.42913e-13	1.71811e-10	18.6233
TASOR2	0.663559	3.78986	7.53304	8.52606e-13	1.71957e-10	18.6122
FBXO11	0.716332	3.60682	7.52607	8.90638e-13	1.77756e-10	18.5701
ITGB1	1.10755	6.57818	7.51778	9.38127e-13	1.83413e-10	18.52
REL	0.816651	2.05656	7.50423	1.02118e-12	1.97635e-10	18.4381
MAP3K9	0.721891	2.71265	7.48906	1.1228e-12	2.145e-10	18.3465
TRAPPC8	0.647062	3.73025	7.46857	1.27603e-12	2.39694e-10	18.223
FBXL18	0.620962	2.12743	7.4578	1.36461e-12	2.53844e-10	18.1582
ITPR3	1.05881	5.62903	7.45191	1.41567e-12	2.59186e-10	18.1228
B3GALNT2	0.727209	2.68622	7.45113	1.42251e-12	2.59186e-10	18.1181
BCL7C	-0.618494	5.5177	-7.44985	1.43391e-12	2.59186e-10	18.1104
NENF	-0.635899	7.1996	-7.43725	1.55097e-12	2.75153e-10	18.0347
TRAPPC10	0.699636	2.6284	7.42921	1.63051e-12	2.86611e-10	17.9864
ELMSAN1	0.645236	3.42558	7.4186	1.74164e-12	3.00628e-10	17.9228
TRIO	0.818585	3.66491	7.40847	1.85464e-12	3.14468e-10	17.8621
CDC42BPB	0.678978	5.57288	7.40038	1.95022e-12	3.27773e-10	17.8136
SMG6	0.71726	2.48575	7.38469	2.14944e-12	3.57568e-10	17.7198
COPS9	-0.634407	5.79716	-7.38215	2.18348e-12	3.57568e-10	17.7046
MACF1	0.658707	3.61717	7.37736	2.24921e-12	3.65211e-10	17.676
RASA1	0.749218	4.1455	7.35176	2.63501e-12	4.18658e-10	17.5232
DICER1	0.683086	4.2501	7.35122	2.64392e-12	4.18658e-10	17.52
ATXN1L	0.716431	4.04849	7.34987	2.66592e-12	4.18681e-10	17.512
ZNF384	0.694181	3.77975	7.32785	3.05402e-12	4.68121e-10	17.3809
NDUFA11	-0.61049	5.20808	-7.32554	3.09778e-12	4.7106e-10	17.3671
NUDT1	-0.617729	5.83412	-7.3194	3.21722e-12	4.82473e-10	17.3307
WNK1	0.772599	5.17727	7.3191	3.2232e-12	4.82473e-10	17.3289
SPTLC1	0.82968	5.46855	7.31552	3.29508e-12	4.89409e-10	17.3076
MEF2A	0.762139	4.24006	7.27769	4.15821e-12	5.99032e-10	17.0832
VPS13D	0.60519	3.65591	7.27226	4.29898e-12	6.14689e-10	17.051
CCDC186	0.683347	3.32815	7.27092	4.3345e-12	6.15178e-10	17.0431
ZNF337	0.591316	1.51725	7.26924	4.37944e-12	6.16985e-10	17.0332
RBL2	0.818559	4.57621	7.25564	4.76037e-12	6.60933e-10	16.9527
MAFK	0.916762	4.58566	7.25213	4.86379e-12	6.66456e-10	16.932
DLG5	1.04173	4.30933	7.2189	5.96005e-12	7.87548e-10	16.736
SEC24A	0.61385	3.75589	7.21379	6.14911e-12	7.96061e-10	16.7058
RPL38	-0.609386	8.02685	-7.20982	6.29996e-12	8.08019e-10	16.6825
LTN1	0.591161	3.46925	7.20812	6.36539e-12	8.08019e-10	16.6725
ASH1L	0.697866	3.98121	7.20483	6.49451e-12	8.08019e-10	16.6531
AKAP11	0.677321	3.75596	7.17871	7.61519e-12	9.35302e-10	16.4996
NNAT	0.796031	1.79486	7.1622	8.41973e-12	1.02103e-09	16.4028
KMT2C	0.648733	3.33015	7.13725	9.797e-12	1.14458e-09	16.2568
ITSN2	0.625567	3.92151	7.13315	1.0043e-11	1.16464e-09	16.2328
ENTPD7	0.924008	3.60466	7.13091	1.01804e-11	1.16464e-09	16.2197
HEATR5B	0.585885	3.59117	7.12829	1.03438e-11	1.16464e-09	16.2044
KDM6B	0.647963	4.19827	7.12772	1.03793e-11	1.16464e-09	16.2011
IQGAP1	0.633827	6.34716	7.12748	1.03942e-11	1.16464e-09	16.1997
SPEN	0.661027	4.67092	7.1203	1.08564e-11	1.20539e-09	16.1578
AKAP13	0.687697	4.08493	7.11989	1.08837e-11	1.20539e-09	16.1554
HMG20A	0.739494	3.11648	7.10937	1.15988e-11	1.2772e-09	16.094
EFR3A	0.605031	5.16639	7.09491	1.26583e-11	1.38591e-09	16.0098
ARHGAP21	0.734287	4.38611	7.0937	1.27515e-11	1.38817e-09	16.0027
TUT7	0.597626	4.15868	7.09007	1.30343e-11	1.41094e-09	15.9815
ECI1	-0.607756	5.99642	-7.08834	1.31711e-11	1.41775e-09	15.9715
SOS2	0.594689	4.0945	7.08359	1.3554e-11	1.45081e-09	15.9439
KHNYN	0.598743	4.39536	7.05984	1.56411e-11	1.65571e-09	15.8058
LENG8	0.817586	5.94724	7.05278	1.63204e-11	1.71813e-09	15.7648
ARHGEF12	0.653958	3.93951	7.04056	1.75655e-11	1.79968e-09	15.694
SLK	0.696974	5.40734	7.03634	1.80159e-11	1.82637e-09	15.6696
NPC1	0.637298	4.50654	7.02454	1.93394e-11	1.92608e-09	15.6013
MIB1	0.659148	3.95126	7.02401	1.94015e-11	1.92608e-09	15.5982
SRRM2	0.658317	7.03992	7.01613	2.03411e-11	1.98845e-09	15.5526
PCDHGC3	1.18322	2.36347	7.01086	2.09943e-11	2.04188e-09	15.5222
NBEAL2	0.712622	5.02441	7.0092	2.12041e-11	2.04249e-09	15.5126
AGO2	0.604748	3.68625	6.99296	2.3371e-11	2.18433e-09	15.4188
PRRC2B	0.868495	4.93737	6.99052	2.37145e-11	2.19609e-09	15.4048
MINK1	0.670467	5.95633	6.98814	2.40541e-11	2.21576e-09	15.3911
ZBTB1	0.612737	4.27893	6.97836	2.55039e-11	2.30253e-09	15.3347
EIF3A	0.765995	6.57821	6.97353	2.62499e-11	2.35022e-09	15.3069
VPS36	0.611271	4.64377	6.96692	2.73076e-11	2.40794e-09	15.2689
UBE4A	0.606212	3.51275	6.94935	3.03266e-11	2.60859e-09	15.1679
GTF2I	0.911665	3.2585	6.94675	3.0799e-11	2.63442e-09	15.153
ZBTB47	0.618266	3.40128	6.92031	3.605e-11	3.05628e-09	15.0013
KLHL11	0.655549	1.44779	6.91816	3.65152e-11	3.08207e-09	14.989
RAI1	0.773129	4.31091	6.91678	3.68157e-11	3.09381e-09	14.9811
PRDM2	0.588243	3.75494	6.91565	3.70632e-11	3.10101e-09	14.9746
ZNF532	0.763472	4.11327	6.89743	4.12981e-11	3.42541e-09	14.8704
CLIP1	0.702432	4.4968	6.87602	4.68864e-11	3.82274e-09	14.7482
ZRANB1	0.721897	3.12934	6.85465	5.32051e-11	4.28324e-09	14.6265
NDST1	0.735463	4.93798	6.84416	5.66034e-11	4.4815e-09	14.5669
BIRC5	-0.606223	6.05241	-6.8331	6.0423e-11	4.74469e-09	14.504
ANKFY1	0.587784	3.71391	6.82417	6.36882e-11	4.94034e-09	14.4533
JMJD1C	0.682729	3.71337	6.81898	6.56657e-11	5.07321e-09	14.4239
AHNAK	0.82403	7.05205	6.81507	6.71947e-11	5.1498e-09	14.4017
SETD5	0.618663	4.84541	6.80797	7.00609e-11	5.34808e-09	14.3615
NAA38	-0.614124	6.02273	-6.79998	7.34334e-11	5.5612e-09	14.3163
NEK7	0.628555	4.83443	6.798	7.4293e-11	5.60415e-09	14.3051
MYO18A	0.785591	4.08018	6.79053	7.76264e-11	5.72047e-09	14.2628
KMT2E	0.65505	4.3419	6.78678	7.93526e-11	5.80303e-09	14.2416
SECISBP2L	0.611818	3.44324	6.78588	7.97753e-11	5.81177e-09	14.2365
ATP2A2	0.668759	6.49807	6.76114	9.22274e-11	6.69347e-09	14.0969
POM121	0.647564	3.17471	6.75726	9.43452e-11	6.77851e-09	14.0751
MZT2A	-0.602805	5.14057	-6.74826	9.94485e-11	7.10983e-09	14.0244
DENND4C	0.703809	3.44707	6.74311	1.02488e-10	7.21437e-09	13.9954
TJP1	0.631927	4.79853	6.72284	1.15369e-10	7.86644e-09	13.8815
LUZP1	0.648881	3.87276	6.70777	1.25961e-10	8.37992e-09	13.797
ITPRIPL2	0.873265	4.38251	6.68758	1.41669e-10	9.2641e-09	13.6839
C19orf71	0.811166	3.31976	6.67298	1.54213e-10	9.86864e-09	13.6023
ARFGEF2	0.654673	4.28691	6.67213	1.54975e-10	9.86864e-09	13.5975
ADAM17	0.893037	4.36683	6.66231	1.64061e-10	1.02726e-08	13.5427
PTTG1	-0.611742	6.98743	-6.6513	1.74872e-10	1.09138e-08	13.4813
ARHGEF11	0.606415	4.43857	6.63794	1.8894e-10	1.16363e-08	13.4069
STXBP5	0.602014	3.01893	6.63295	1.94467e-10	1.18662e-08	13.3792
MYOF	0.908523	6.01845	6.63048	1.97264e-10	1.19607e-08	13.3654
PLEKHG5	0.780177	4.31578	6.62351	2.05372e-10	1.2309e-08	13.3267
TET3	0.686743	3.61548	6.62102	2.08355e-10	1.24364e-08	13.3128
BOD1L1	0.620091	3.10386	6.61382	2.17194e-10	1.28044e-08	13.2729
TAF2	0.677994	4.12694	6.60816	2.24405e-10	1.31085e-08	13.2415
PJA2	0.616114	5.40653	6.60067	2.34308e-10	1.36454e-08	13.1999
ROCK1	0.614671	3.74024	6.5966	2.39868e-10	1.38058e-08	13.1774
ETV3	0.66556	4.45557	6.58914	2.504e-10	1.43214e-08	13.1361
FRMD4B	0.690159	3.50848	6.58063	2.6297e-10	1.48629e-08	13.0889
TNFRSF10D	0.958235	3.14879	6.57748	2.67783e-10	1.50537e-08	13.0715
HSPG2	1.05659	4.36856	6.56281	2.91328e-10	1.61325e-08	12.9905
MED13L	0.595131	3.67829	6.56215	2.92438e-10	1.61473e-08	12.9868
CTNND1	0.670025	7.24767	6.559	2.97776e-10	1.63478e-08	12.9694
GAN	0.628147	2.55012	6.55241	3.09239e-10	1.68325e-08	12.9331
EDEM3	0.651076	4.36223	6.54606	3.2071e-10	1.74074e-08	12.8981
NTHL1	-0.654559	4.60043	-6.54456	3.23481e-10	1.75082e-08	12.8898
FNDC3A	0.722655	4.15112	6.54312	3.26169e-10	1.76039e-08	12.8819
GINS2	-0.602726	5.33388	-6.54207	3.28135e-10	1.76603e-08	12.8761
IPPK	0.847353	2.64342	6.54127	3.29644e-10	1.76918e-08	12.8717
FOXK1	0.658975	3.84245	6.53133	3.48949e-10	1.86235e-08	12.817
SMC4	0.924543	5.28404	6.5262	3.59346e-10	1.91252e-08	12.7888
SLC35D1	0.65462	3.81826	6.52299	3.65999e-10	1.93183e-08	12.7711
HBP1	0.628817	4.13251	6.52005	3.72205e-10	1.95919e-08	12.755
KLF13	0.744289	4.81432	6.49699	4.24585e-10	2.18684e-08	12.6284
BDP1	0.585249	3.17982	6.49532	4.28648e-10	2.19596e-08	12.6192
KIAA1109	0.587034	2.94969	6.46598	5.06565e-10	2.55416e-08	12.4587
TMF1	0.618869	4.08603	6.46174	5.18932e-10	2.58925e-08	12.4356
MYO1E	0.656971	4.90816	6.45964	5.25165e-10	2.61355e-08	12.4241
TXNDC5	0.741645	2.09314	6.45566	5.37171e-10	2.66637e-08	12.4024
ASPSCR1	-0.631762	3.40714	-6.45285	5.45812e-10	2.70226e-08	12.387
TK1	-0.617685	8.09694	-6.44401	5.73858e-10	2.82112e-08	12.3389
ICE1	0.596411	4.26945	6.44238	5.79199e-10	2.83098e-08	12.33
RB1	0.773626	5.15646	6.43879	5.91098e-10	2.88179e-08	12.3104
HECTD1	0.605504	4.9164	6.43646	5.9898e-10	2.8908e-08	12.2977
PXMP2	-0.66552	5.16095	-6.43376	6.08207e-10	2.92062e-08	12.283
MAN2A2	0.72792	3.55043	6.43139	6.16437e-10	2.94795e-08	12.2701
DDX39B	0.723208	5.27228	6.43035	6.20055e-10	2.94795e-08	12.2645
ZSWIM6	0.590039	3.68127	6.41663	6.70122e-10	3.13839e-08	12.1899
ZC3H13	0.609308	4.09872	6.41407	6.79899e-10	3.16956e-08	12.176
SMARCC2	0.743644	4.72082	6.40586	7.12205e-10	3.28225e-08	12.1314
SYNGAP1	0.588454	2.49935	6.40575	7.12639e-10	3.28225e-08	12.1308
HEATR1	0.632415	3.92552	6.39765	7.45971e-10	3.41143e-08	12.0869
AFDN	0.658294	4.38839	6.39724	7.47715e-10	3.41143e-08	12.0847
LATS2	0.63135	3.34843	6.39722	7.47809e-10	3.41143e-08	12.0845
FKBP14	0.589348	3.44459	6.38363	8.07349e-10	3.63118e-08	12.0109
INTS3	0.669635	4.05121	6.36213	9.11234e-10	4.03216e-08	11.8947
SLC12A6	0.858321	4.00534	6.35596	9.43399e-10	4.16487e-08	11.8614
PIK3C2A	0.612103	3.66473	6.34241	1.01797e-09	4.43405e-08	11.7883
NRIP1	0.835605	3.98386	6.3174	1.17106e-09	5.03085e-08	11.6538
SPIN1	0.594456	5.79896	6.30676	1.24285e-09	5.26837e-08	11.5967
CSNK1A1	0.627218	5.33478	6.29332	1.33974e-09	5.64165e-08	11.5246
ADCY7	0.775824	2.09073	6.28933	1.36993e-09	5.74352e-08	11.5032
RCOR1	0.598035	5.09264	6.28326	1.41703e-09	5.89528e-08	11.4708
ARPIN	0.622865	4.12367	6.28023	1.44118e-09	5.96393e-08	11.4546
DOCK9	0.69132	3.65204	6.27725	1.46528e-09	6.0376e-08	11.4386
MGAT2	0.670108	2.1519	6.27449	1.48806e-09	6.11829e-08	11.4238
ZMIZ1	0.649298	4.66269	6.26929	1.53175e-09	6.27102e-08	11.3961
ETFB	-0.612645	5.26745	-6.26482	1.57032e-09	6.40156e-08	11.3722
SH3PXD2A	0.655673	4.83229	6.25513	1.65719e-09	6.72708e-08	11.3205
POMK	0.662521	1.77634	6.25467	1.66149e-09	6.73025e-08	11.318
STRIP2	0.800701	2.76705	6.24978	1.70719e-09	6.9008e-08	11.292
USP53	0.601789	2.93133	6.23806	1.82201e-09	7.28802e-08	11.2295
NBPF15	0.652882	2.34608	6.23498	1.85336e-09	7.39578e-08	11.2131
FAM83B	1.15771	3.62773	6.22431	1.9663e-09	7.78397e-08	11.1564
PPFIBP1	0.630035	3.96789	6.21497	2.07055e-09	8.12944e-08	11.1068
RECQL	0.782477	4.20643	6.20265	2.2166e-09	8.61463e-08	11.0414
RAB27B	0.97423	4.04623	6.19821	2.27153e-09	8.79242e-08	11.0179
PLEC	0.607879	6.45814	6.19626	2.29621e-09	8.85459e-08	11.0076
DOCK1	0.633927	4.48583	6.19074	2.36718e-09	9.07103e-08	10.9784
HOXA6	0.792518	1.66522	6.18212	2.48252e-09	9.41883e-08	10.9327
INCENP	0.657975	4.68893	6.1719	2.62621e-09	9.86631e-08	10.8787
MCRIP1	-0.590824	5.31485	-6.1622	2.77019e-09	1.02663e-07	10.8276
EEA1	0.613578	3.4563	6.15736	2.84501e-09	1.04426e-07	10.802
GNL3L	0.649906	3.50611	6.14933	2.97325e-09	1.0851e-07	10.7597
ZNF518A	0.616683	2.72352	6.14721	3.00815e-09	1.09574e-07	10.7485
RASAL2	0.6156	2.89644	6.1184	3.5228e-09	1.26755e-07	10.5971
VGLL4	0.777352	3.81018	6.11789	3.53263e-09	1.26755e-07	10.5944
SLC38A2	0.678544	7.08954	6.11343	3.61983e-09	1.29154e-07	10.571
GADD45GIP1	-0.592304	6.68962	-6.11217	3.64492e-09	1.29567e-07	10.5644
SLC22A15	0.669292	2.02782	6.10722	3.74479e-09	1.32806e-07	10.5385
RDX	0.754529	4.75874	6.09772	3.94439e-09	1.38369e-07	10.4887
KDM7A	0.662607	3.4172	6.08848	4.14844e-09	1.4478e-07	10.4403
KSR1	0.755044	3.03126	6.07938	4.35936e-09	1.49687e-07	10.3928
RPL36A	-0.606992	6.00715	-6.07613	4.43722e-09	1.51546e-07	10.3758
TMOD3	0.602292	5.11901	6.0686	4.62277e-09	1.56765e-07	10.3365
TEAD1	0.680527	4.01253	6.06233	4.78324e-09	1.6192e-07	10.3038
SOCS7	0.639916	3.08264	6.05415	5.00064e-09	1.67212e-07	10.2612
CLINT1	0.632119	5.77656	6.0515	5.07326e-09	1.69344e-07	10.2474
CCNYL1	0.641161	3.98511	6.04583	5.23184e-09	1.74031e-07	10.2179
APAF1	0.669039	2.92664	6.04019	5.39443e-09	1.7851e-07	10.1886
JRKL	0.644616	3.70247	6.02599	5.82569e-09	1.90478e-07	10.1149
XAF1	0.978809	2.83453	6.0237	5.89865e-09	1.92208e-07	10.103
ANO8	0.689998	3.58456	6.02208	5.95042e-09	1.93565e-07	10.0946
BCL2L2	0.60018	5.18025	6.01777	6.09071e-09	1.97125e-07	10.0723
RNF31	0.593016	3.70685	6.01703	6.11525e-09	1.97585e-07	10.0684
URB1	0.588635	3.92976	6.01227	6.27468e-09	2.01042e-07	10.0437
JMJD7-PLA2G4B	0.651076	1.86819	6.01004	6.35082e-09	2.02654e-07	10.0322
ST5	0.690347	4.06196	6.00763	6.43425e-09	2.03769e-07	10.0197
RNF123	0.588505	3.22591	5.99859	6.75601e-09	2.10331e-07	9.97294
KIDINS220	0.606864	4.21932	5.98599	7.23096e-09	2.21672e-07	9.90785
ARL2BP	0.708616	2.78353	5.96507	8.09287e-09	2.43804e-07	9.79998
RAVER1	0.745254	3.93459	5.96294	8.18596e-09	2.46221e-07	9.78903
SASH1	0.680054	3.3607	5.95481	8.55161e-09	2.54029e-07	9.74717
PLEKHN1	0.938609	3.40061	5.94315	9.10392e-09	2.67943e-07	9.68723
PRRG1	0.824157	2.18901	5.94242	9.13954e-09	2.68244e-07	9.68349
ACER2	0.676397	1.85929	5.93943	9.28692e-09	2.7166e-07	9.66817
ATP11A	0.731621	3.47599	5.93528	9.49591e-09	2.75252e-07	9.64686
LPCAT3	0.730161	3.3083	5.92136	1.02307e-08	2.93445e-07	9.57549
CCDC85C	0.617192	3.18314	5.91051	1.0841e-08	3.08425e-07	9.52002
RAB11FIP1	1.01002	3.72189	5.90828	1.09711e-08	3.11418e-07	9.50859
AHR	0.736906	5.14798	5.90083	1.14163e-08	3.22619e-07	9.47052
TP53BP1	0.638099	3.28823	5.89648	1.16839e-08	3.26809e-07	9.44833
SIAE	0.670733	2.78519	5.89458	1.1803e-08	3.28707e-07	9.43862
CELSR1	0.732942	4.92374	5.89417	1.18289e-08	3.28872e-07	9.43653
VEGFA	0.809914	5.31945	5.88066	1.27117e-08	3.50439e-07	9.36763
NOTCH2	0.691049	4.57507	5.86995	1.34567e-08	3.6728e-07	9.31311
TMEM184A	0.822593	3.87379	5.86183	1.40496e-08	3.78075e-07	9.27185
PEAR1	0.666057	1.61668	5.85578	1.45087e-08	3.87168e-07	9.24107
TRUB1	0.587699	4.08295	5.84656	1.52356e-08	4.01532e-07	9.19429
TGFBR1	0.679557	4.71065	5.84446	1.54059e-08	4.05463e-07	9.18365
LAMA5	0.676632	5.83978	5.8381	1.59334e-08	4.16708e-07	9.15144
CASP8AP2	0.612202	3.38047	5.83749	1.59851e-08	4.17268e-07	9.14833
ZBTB7B	0.606793	6.10346	5.82673	1.69218e-08	4.37547e-07	9.09384
SNX33	0.587155	4.7153	5.82491	1.70852e-08	4.41176e-07	9.08465
RELL1	0.721515	2.57679	5.81866	1.76584e-08	4.5418e-07	9.05308
ELF1	0.687095	5.43356	5.81679	1.78337e-08	4.5681e-07	9.04363
FRRS1	0.923306	3.05434	5.79367	2.01464e-08	5.07901e-07	8.92698
NRBP2	0.672536	4.14846	5.74635	2.5828e-08	6.28001e-07	8.68939
LRP11	0.627412	6.01585	5.74588	2.58923e-08	6.28767e-07	8.68701
DNAJC14	0.602119	3.94825	5.73551	2.73352e-08	6.59624e-07	8.63517
PSD3	0.708007	2.461	5.72717	2.85535e-08	6.85569e-07	8.59348
PDZD8	0.637884	3.50211	5.7265	2.86533e-08	6.86246e-07	8.59014
TNFRSF10B	0.630995	5.53706	5.72373	2.90705e-08	6.94501e-07	8.57632
VHL	0.640405	4.79309	5.70873	3.14358e-08	7.45434e-07	8.50154
SLC7A1	0.67026	5.37809	5.70533	3.19969e-08	7.55e-07	8.48464
PPP1R3B	0.793433	4.2346	5.6911	3.44562e-08	8.05099e-07	8.41386
DAB2IP	0.603731	5.06201	5.67522	3.74192e-08	8.6693e-07	8.33503
AHNAK2	1.15009	4.06023	5.66972	3.85014e-08	8.84516e-07	8.30778
WWC2	0.675973	2.0332	5.65787	4.0938e-08	9.36005e-07	8.24915
USP37	0.586389	1.89574	5.64756	4.31806e-08	9.80118e-07	8.19819
NOMO2	0.596679	2.36064	5.63798	4.5373e-08	1.02036e-06	8.15088
MAST4	0.767559	3.71024	5.63634	4.57586e-08	1.02783e-06	8.1428
SLC35E2B	0.63686	3.64139	5.62882	4.75698e-08	1.06105e-06	8.10572
LRATD2	0.649672	4.46126	5.62818	4.77263e-08	1.0633e-06	8.10258
SYNE2	0.634424	4.27097	5.62646	4.81519e-08	1.06905e-06	8.0941
ZNF217	0.630439	4.70931	5.61589	5.08469e-08	1.11723e-06	8.04208
HERC3	0.605737	3.1904	5.60925	5.26145e-08	1.14933e-06	8.00945
MPZL2	0.825009	6.64545	5.60794	5.2969e-08	1.15459e-06	8.00303
TNFRSF10A	0.60111	4.12888	5.60639	5.33933e-08	1.16252e-06	7.99541
KLF7	0.715781	3.33499	5.5928	5.7254e-08	1.23813e-06	7.92875
SPIRE1	0.751881	2.40397	5.5833	6.01159e-08	1.28551e-06	7.88217
ARHGEF37	0.727037	3.53446	5.57827	6.1683e-08	1.31025e-06	7.8576
EPB41L4A	0.599564	2.13372	5.54966	7.14036e-08	1.48868e-06	7.7179
MAT2A	0.632873	6.71427	5.54902	7.16372e-08	1.49192e-06	7.71478
MYCBP2	0.631791	3.72212	5.54754	7.21812e-08	1.50162e-06	7.70756
PLEKHG2	0.597428	3.63741	5.54353	7.36702e-08	1.52762e-06	7.68807
RAB3D	0.678195	4.75448	5.53638	7.64081e-08	1.57313e-06	7.65325
FBLIM1	0.722262	5.64487	5.53399	7.73429e-08	1.58322e-06	7.64164
EPPK1	0.769786	2.92808	5.52768	7.98683e-08	1.62795e-06	7.61098
CCDC9B	0.810914	2.7139	5.51436	8.54654e-08	1.71828e-06	7.54634
MAPK6	0.655192	5.35123	5.51002	8.73721e-08	1.7438e-06	7.52529
LPCAT2	0.670459	3.63701	5.50856	8.80197e-08	1.7549e-06	7.51824
AHCYL2	0.616491	3.20919	5.5079	8.83144e-08	1.75894e-06	7.51506
RNF40	0.592351	4.88309	5.50714	8.86579e-08	1.76395e-06	7.51135
EHF	1.26813	5.72026	5.50629	8.90414e-08	1.76954e-06	7.50723
PITPNM3	0.730067	3.14487	5.48267	1.00362e-07	1.96017e-06	7.39306
STK24	0.655081	4.64916	5.47948	1.01995e-07	1.98399e-06	7.37766
RPL39L	-0.865238	6.55421	-5.47516	1.04249e-07	2.01351e-06	7.35681
HK2	0.792054	5.92094	5.47028	1.06849e-07	2.0534e-06	7.33331
C16orf58	0.65784	4.51544	5.46403	1.10275e-07	2.10655e-06	7.30321
IKZF2	0.763792	2.87434	5.44923	1.18817e-07	2.23409e-06	7.23206
RPL22L1	-0.613153	5.54335	-5.44282	1.22717e-07	2.29615e-06	7.20126
PPL	0.88284	6.48879	5.42643	1.33251e-07	2.4595e-06	7.12274
GPCPD1	0.588772	4.74616	5.41238	1.42981e-07	2.60659e-06	7.05556
TRERF1	0.684964	3.42973	5.39903	1.5287e-07	2.76059e-06	6.99181
PDZD2	0.771986	1.9871	5.39213	1.58232e-07	2.85205e-06	6.95896
PIAS3	0.681553	5.2529	5.38693	1.62396e-07	2.90524e-06	6.9342
ZNF860	0.652758	1.85387	5.38006	1.68067e-07	2.99829e-06	6.90149
PDP1	0.602435	4.54122	5.36733	1.79071e-07	3.16514e-06	6.84106
FGD6	0.620131	3.3297	5.34881	1.96355e-07	3.42325e-06	6.75328
SNX19	0.688155	3.96885	5.34076	2.04362e-07	3.5403e-06	6.7152
RAB23	0.671816	2.72667	5.33742	2.07781e-07	3.58334e-06	6.6994
DDX21	0.616005	5.95683	5.32297	2.23204e-07	3.81838e-06	6.6312
TGFA	0.823066	4.72991	5.30858	2.39671e-07	4.07823e-06	6.56342
BHLHE40	0.725607	8.13324	5.29119	2.61135e-07	4.39661e-06	6.48175
MXD1	0.872983	4.88189	5.29052	2.61998e-07	4.40727e-06	6.47861
TCTEX1D2	-0.684317	4.21889	-5.26472	2.97464e-07	4.90904e-06	6.35776
DSG2	0.734165	6.49298	5.26273	3.00378e-07	4.94437e-06	6.34848
MGMT	-0.592591	4.79948	-5.2613	3.02497e-07	4.9707e-06	6.34179
RNF225	0.626388	0.96696	5.25801	3.07414e-07	5.03423e-06	6.32645
IGF1R	0.717031	4.30387	5.19977	4.08585e-07	6.34399e-06	6.05577
ALS2CL	0.825455	4.79549	5.19381	4.20607e-07	6.51482e-06	6.02819
PRDM1	0.701891	3.91665	5.19194	4.24455e-07	6.56381e-06	6.01953
PROM2	0.934256	6.56327	5.18751	4.33684e-07	6.67958e-06	5.99908
NIPAL2	0.692176	4.41146	5.18487	4.39276e-07	6.75483e-06	5.98689
TRAPPC6A	-0.671864	5.6363	-5.18186	4.45736e-07	6.84319e-06	5.97301
MPP7	0.787967	3.60721	5.16911	4.74152e-07	7.18162e-06	5.91425
ZNF550	0.611071	2.36243	5.16771	4.77383e-07	7.21915e-06	5.90779
CCNE2	0.662586	3.00814	5.15438	5.09197e-07	7.66396e-06	5.84646
ITPRID2	0.62578	5.15637	5.1541	5.09874e-07	7.66812e-06	5.8452
PLEKHH1	0.667523	2.38545	5.15158	5.16137e-07	7.73197e-06	5.83359
OPN3	0.683109	2.7219	5.15135	5.16693e-07	7.73266e-06	5.83257
ULBP3	0.745334	2.23691	5.14631	5.29442e-07	7.86365e-06	5.8094
HIF1A	0.664175	6.89798	5.13484	5.59555e-07	8.26606e-06	5.75682
PTPN13	0.925867	4.55329	5.13244	5.66068e-07	8.33655e-06	5.74583
RNF207	0.62201	3.026	5.11843	6.05541e-07	8.79378e-06	5.68177
SEMA3C	0.806834	4.46836	5.11774	6.07556e-07	8.80936e-06	5.67861
ZNF888	0.719426	1.86025	5.11176	6.25268e-07	9.04162e-06	5.65131
SEPTIN10	0.61162	5.30947	5.10933	6.32609e-07	9.1271e-06	5.64022
KIFC2	0.627188	3.81305	5.10665	6.40795e-07	9.22881e-06	5.62801
BTBD19	0.605296	1.97154	5.10418	6.48423e-07	9.31923e-06	5.61676
KIF13B	0.670232	3.46055	5.10374	6.49817e-07	9.31923e-06	5.61472
GRHL1	0.908682	4.44331	5.08323	7.16889e-07	1.0122e-05	5.52141
PLEKHA7	0.733795	3.36567	5.08282	7.18311e-07	1.01346e-05	5.51953
PFKFB3	0.71521	5.4171	5.06946	7.65654e-07	1.0708e-05	5.45892
PTK6	0.987164	4.94998	5.06103	7.97059e-07	1.10744e-05	5.42074
WASF3	0.762525	1.7259	5.06044	7.99317e-07	1.10817e-05	5.41806
TOM1L2	0.587464	4.60239	5.05706	8.1228e-07	1.11979e-05	5.40278
ITPRIP	0.705364	4.73931	5.03336	9.09221e-07	1.23814e-05	5.29575
CARD6	0.802951	3.475	5.03025	9.2274e-07	1.2521e-05	5.28174
HIST2H2AC	-0.586678	3.04081	-5.02687	9.37638e-07	1.26962e-05	5.26654
GPR157	0.7601	4.31327	5.01338	9.99538e-07	1.34018e-05	5.20587
KDR	0.609552	2.37782	5.00005	1.06455e-06	1.41842e-05	5.14607
ABTB2	0.62831	2.72635	4.99897	1.07003e-06	1.42374e-05	5.1412
ZNF718	0.612383	2.23935	4.99028	1.11482e-06	1.47193e-05	5.1023
IFI35	-0.659549	6.26721	-4.96973	1.22813e-06	1.5964e-05	5.01048
ATP10D	0.617419	3.30471	4.96153	1.27636e-06	1.65349e-05	4.97395
HIPK2	0.592221	2.97492	4.96091	1.2801e-06	1.65721e-05	4.97117
RASEF	0.79412	3.5093	4.95532	1.31412e-06	1.69466e-05	4.9463
MALL	0.985252	3.21022	4.95083	1.34205e-06	1.72284e-05	4.92636
SLC6A11	0.927752	1.907	4.95062	1.34337e-06	1.72284e-05	4.92543
PLXNB3	0.7427	2.57099	4.93216	1.4647e-06	1.85116e-05	4.84345
HYOU1	0.61375	5.75818	4.90607	1.65431e-06	2.03915e-05	4.72807
PLXNA2	0.659177	3.84635	4.9038	1.67187e-06	2.05735e-05	4.71806
ADAM9	0.599993	5.68742	4.90286	1.67918e-06	2.06238e-05	4.71393
ASCL2	-0.88529	3.69318	-4.90119	1.69229e-06	2.07582e-05	4.70656
LGALS9	-0.745636	5.0844	-4.88876	1.79293e-06	2.18518e-05	4.65182
TMEM270	-0.715795	1.29803	-4.88864	1.79399e-06	2.18518e-05	4.65126
PTPRU	0.846272	4.88708	4.8876	1.80262e-06	2.1915e-05	4.64672
OSMR	0.758735	5.12669	4.88548	1.82046e-06	2.20899e-05	4.63739
MTLN	-0.60143	4.53981	-4.87404	1.91963e-06	2.30741e-05	4.58714
MAB21L3	0.613351	1.10068	4.85776	2.06992e-06	2.44511e-05	4.51575
TACC2	0.642551	3.74917	4.85401	2.10604e-06	2.48318e-05	4.49937
DSP	0.835362	8.0946	4.85377	2.10842e-06	2.48446e-05	4.4983
SERINC2	0.724761	7.53649	4.84812	2.16416e-06	2.5392e-05	4.47359
TIMP3	0.68351	1.29816	4.83884	2.2587e-06	2.63721e-05	4.4331
CLSPN	0.617878	3.27311	4.82528	2.40418e-06	2.77997e-05	4.37401
ADAMTSL4	1.0319	2.84461	4.82473	2.41024e-06	2.7853e-05	4.37163
CRYBG1	0.629469	5.31824	4.81083	2.56913e-06	2.93353e-05	4.3112
MTUS1	0.59474	4.2741	4.80048	2.694e-06	3.04885e-05	4.26629
SLC39A6	0.625191	6.08159	4.79881	2.71475e-06	3.07026e-05	4.25903
CYP26B1	0.693334	2.21475	4.7987	2.71612e-06	3.07026e-05	4.25855
ZBTB38	0.606396	3.71857	4.79203	2.80027e-06	3.14721e-05	4.22968
FAM126A	0.661297	2.47744	4.78257	2.92401e-06	3.27435e-05	4.18878
MAPKBP1	0.604466	3.44056	4.77373	3.04435e-06	3.39126e-05	4.15063
FZD6	0.689824	5.9454	4.75967	3.24575e-06	3.58849e-05	4.09004
CDC42BPA	0.589645	3.3534	4.74136	3.52725e-06	3.84864e-05	4.01139
MYO5B	0.657301	4.08208	4.72691	3.76595e-06	4.07429e-05	3.94949
M6PR	0.588251	5.65066	4.72662	3.77097e-06	4.07742e-05	3.94823
AIF1	-0.764343	5.03651	-4.72319	3.83002e-06	4.12729e-05	3.93355
SEMA4B	0.680396	7.11499	4.70706	4.11943e-06	4.40202e-05	3.8647
THEM5	0.807073	4.36787	4.70119	4.22995e-06	4.50505e-05	3.83969
BTBD3	0.653825	4.34233	4.69657	4.31891e-06	4.58196e-05	3.82002
HMGCS1	0.650269	5.68367	4.69273	4.39432e-06	4.65424e-05	3.80367
IFNE	0.736045	1.86837	4.69029	4.44279e-06	4.6952e-05	3.7933
TC2N	0.728802	4.75163	4.66952	4.87726e-06	5.084e-05	3.70518
NID1	0.899502	4.35531	4.6609	5.06933e-06	5.26727e-05	3.6687
AMOTL1	0.722361	4.06292	4.6583	5.12874e-06	5.30884e-05	3.6577
C22orf23	0.641146	2.33638	4.65627	5.17561e-06	5.35157e-05	3.64911
ATP11B	0.618014	4.9186	4.65524	5.19945e-06	5.37043e-05	3.64477
NPAS2	0.621078	2.62326	4.64758	5.38062e-06	5.53964e-05	3.61243
MBOAT1	0.809663	3.92284	4.64363	5.47631e-06	5.61703e-05	3.59579
CELSR2	0.623364	5.20406	4.62613	5.92086e-06	6.03103e-05	3.52212
ALDH1A3	1.03456	3.55478	4.62211	6.02755e-06	6.12993e-05	3.50526
KLHL21	0.586007	4.93671	4.62093	6.0594e-06	6.14466e-05	3.50029
FMNL2	0.616959	4.1208	4.61463	6.23153e-06	6.284e-05	3.47386
IFI27L2	-0.628752	5.80973	-4.61036	6.35079e-06	6.38077e-05	3.45597
OCLN	0.627095	2.54613	4.60258	6.57399e-06	6.56714e-05	3.42338
SMAD1	0.601627	3.25149	4.6006	6.63192e-06	6.61122e-05	3.41511
RENBP	-0.696719	3.5944	-4.59147	6.90557e-06	6.83423e-05	3.37696
LST1	-0.659344	3.41134	-4.58667	7.0538e-06	6.9504e-05	3.35693
GALNT3	0.614454	5.43755	4.58661	7.0556e-06	6.9504e-05	3.35669
SLC22A23	0.629898	3.75618	4.57802	7.32872e-06	7.16992e-05	3.32087
BHLHA15	0.668141	1.34107	4.55775	8.01395e-06	7.751e-05	3.2366
STEAP4	1.16397	3.24712	4.54863	8.34183e-06	7.99948e-05	3.1988
ELL2	0.588513	5.03217	4.54554	8.45598e-06	8.10083e-05	3.18599
LAMC1	0.633497	5.64704	4.5379	8.74412e-06	8.31863e-05	3.15441
ADGRA2	0.644824	2.32603	4.53557	8.83407e-06	8.38755e-05	3.14476
F3	1.14428	6.44348	4.53177	8.98226e-06	8.51827e-05	3.12908
EPHA2	0.729858	6.78604	4.52863	9.10695e-06	8.61675e-05	3.11609
UNC5B	0.697406	4.94989	4.52231	9.36222e-06	8.82776e-05	3.09005
APOC1	-0.997904	6.1599	-4.51148	9.81605e-06	9.14319e-05	3.04545
GPR153	0.697226	4.3497	4.50034	1.03051e-05	9.54309e-05	2.99965
SLC10A6	1.12758	2.22897	4.49661	1.04737e-05	9.68046e-05	2.98438
FAT1	0.760783	4.79233	4.48436	1.10472e-05	0.000101275	2.93418
INAVA	0.64683	4.96952	4.46118	1.22156e-05	0.000110298	2.83953
DUSP7	0.740396	5.50484	4.43268	1.38156e-05	0.000122097	2.72372
MICAL2	0.586084	2.89227	4.42674	1.41738e-05	0.00012463	2.69965
ATP8B1	0.596028	5.0461	4.42566	1.42395e-05	0.000125151	2.69529
COL27A1	0.695236	3.13283	4.40503	1.55586e-05	0.000135378	2.61198
ITGA2	0.911084	4.87699	4.39616	1.6161e-05	0.000140174	2.57627
IFFO2	0.798034	4.71162	4.39161	1.64792e-05	0.000142611	2.55794
IL1RAP	0.686635	3.44685	4.38945	1.66319e-05	0.000143544	2.54927
CDK6	0.687935	3.09783	4.3696	1.81024e-05	0.00015422	2.46965
KCP	0.791226	2.59586	4.35692	1.91058e-05	0.000161192	2.41897
LGR4	0.69594	4.13408	4.35422	1.93263e-05	0.000162623	2.40818
ATP6V1FNB	0.684824	2.39044	4.3513	1.95674e-05	0.00016429	2.39654
CALHM6	-0.752922	4.59503	-4.34757	1.98794e-05	0.000166618	2.38168
NFKBIZ	0.681821	4.4734	4.33948	2.0573e-05	0.000171106	2.34947
TMEM52	-0.607352	2.20577	-4.33945	2.05756e-05	0.000171106	2.34935
NOTCH3	0.736928	6.22753	4.33892	2.06224e-05	0.000171362	2.34722
SOWAHB	0.710666	2.88309	4.33703	2.07884e-05	0.000172352	2.33969
ZNF614	0.591483	1.72875	4.32485	2.18874e-05	0.000179675	2.29132
TUBB3	0.637715	1.4823	4.26358	2.83159e-05	0.000224558	2.04971
LDLR	0.59663	5.4925	4.2627	2.84193e-05	0.000225005	2.04629
TNFAIP3	0.607133	5.04299	4.25618	2.92037e-05	0.000230739	2.02076
TOR4A	0.698562	4.56636	4.25048	2.99065e-05	0.000235129	1.99847
NOTCH1	0.61692	5.05535	4.23471	3.19361e-05	0.000248133	1.93693
MXRA5	0.914773	4.94449	4.23149	3.23669e-05	0.000250971	1.92437
PTPRM	0.632671	2.15663	4.22264	3.35787e-05	0.000259005	1.88993
PLK2	0.756863	5.22694	4.21457	3.47198e-05	0.00026684	1.85862
C1orf116	0.800009	4.86516	4.2001	3.68614e-05	0.000280375	1.80256
BMP2	0.886954	3.64745	4.19813	3.71627e-05	0.00028233	1.79494
PHLDB2	0.760184	3.29075	4.19016	3.84046e-05	0.000290269	1.76416
SKAP1	-0.697559	3.27435	-4.18851	3.86666e-05	0.000291904	1.75779
LTB4R2	0.59543	2.72256	4.18706	3.8899e-05	0.000293427	1.75218
FRMD6	0.799327	4.37188	4.18444	3.93212e-05	0.000295804	1.74208
RAC3	-0.644493	4.6008	-4.1802	4.00131e-05	0.000299942	1.72575
COL5A3	0.705932	3.05299	4.17257	4.1289e-05	0.00030818	1.69636
RAET1E	0.796536	2.32879	4.1678	4.21058e-05	0.000313665	1.67803
ERV3-1	0.657056	2.57812	4.16621	4.23811e-05	0.000315349	1.67193
BTBD11	0.779526	2.81814	4.16107	4.32859e-05	0.000321332	1.65217
PCDH1	0.668842	5.17197	4.15353	4.4644e-05	0.000330134	1.62326
CCDC68	0.613136	1.81816	4.13774	4.76212e-05	0.000349587	1.56287
XDH	0.82269	2.76634	4.13154	4.88406e-05	0.000356762	1.53923
C1orf74	0.605219	3.50483	4.12825	4.94994e-05	0.000360474	1.5267
LAMA3	0.857939	4.80454	4.11039	5.32309e-05	0.000383567	1.45875
PPP1R3C	0.983091	2.13393	4.11003	5.33078e-05	0.000383977	1.4574
TNFAIP8L2	-0.591756	3.16554	-4.10989	5.33398e-05	0.000384063	1.45684
IRS1	0.662542	2.92799	4.10148	5.51898e-05	0.000395013	1.42498
SLC9A3	0.855222	1.96238	4.0856	5.88563e-05	0.000417352	1.36488
SCEL	1.08026	3.55273	4.08353	5.93503e-05	0.00042034	1.35708
GSTM3	-0.879015	4.1061	-4.08195	5.97304e-05	0.000422144	1.35111
AQP3	1.18224	8.61577	4.07781	6.07372e-05	0.000428312	1.3355
GPRC5A	0.913427	5.83849	4.07303	6.1919e-05	0.000435844	1.3175
EREG	0.773585	1.09589	4.05775	6.58494e-05	0.00046013	1.26003
OVOL1	0.712354	4.07389	4.04972	6.80087e-05	0.000472804	1.22992
RIPK4	0.595455	5.53417	4.02348	7.55427e-05	0.000516375	1.13188
ZNF468	0.637395	3.03282	4.0217	7.60827e-05	0.000519325	1.12524
ZNF304	0.676148	2.2516	4.0106	7.95268e-05	0.000539566	1.08394
MACC1	0.636364	3.15384	4.00099	8.26263e-05	0.000558616	1.04829
RBP7	-0.851852	3.41216	-3.99987	8.2996e-05	0.000560918	1.04413
MSN	0.667486	7.46459	3.98421	8.83186e-05	0.000591498	0.986187
EMID1	-0.783866	2.0747	-3.97946	8.99963e-05	0.00060123	0.968651
RAI14	0.59573	4.54524	3.95585	9.87931e-05	0.000652266	0.88177
SGPP1	0.595764	3.62534	3.95114	0.000100645	0.000663119	0.864478
DSC2	0.855169	5.29513	3.93934	0.000105422	0.00068774	0.821295
COL4A1	0.651437	5.86617	3.92944	0.0001096	0.000711844	0.785119
ZNF300	0.703951	2.43111	3.92703	0.000110642	0.000716908	0.776315
GJB2	1.22852	7.03645	3.90693	0.000119687	0.000770309	0.703196
CDH3	0.729657	7.10665	3.90375	0.000121182	0.000778969	0.69165
ITGA6	0.698113	6.61261	3.89439	0.000125686	0.000804053	0.657715
SLC22A3	0.858993	2.72591	3.87097	0.000137652	0.000870723	0.573167
THSD1	0.696102	2.7611	3.85816	0.00014465	0.000907794	0.527093
CAPN14	0.839732	1.60384	3.84556	0.000151855	0.000946502	0.481939
BICD2	0.603053	5.51466	3.83436	0.000158545	0.000982129	0.441906
MCC	0.634596	3.25846	3.82532	0.00016415	0.00101129	0.409653
GLI3	0.633801	2.72126	3.82473	0.000164525	0.00101262	0.407537
TRIM17	0.788639	2.25677	3.82293	0.000165665	0.00101866	0.401128
MCAM	0.619087	4.45363	3.81865	0.000168403	0.00103317	0.385914
CDKN2B	0.670011	5.83103	3.81547	0.000170469	0.00104284	0.374596
MELTF	-0.646597	4.30842	-3.81173	0.00017293	0.0010552	0.361297
EPHA4	0.632539	2.52643	3.81173	0.00017293	0.0010552	0.361295
SESN3	0.636646	3.35321	3.80921	0.000174605	0.00106373	0.352351
IGSF3	0.623328	5.29658	3.80803	0.000175392	0.00106708	0.348179
PKN1	-0.598634	5.69744	-3.80326	0.000178623	0.00108305	0.331243
ERRFI1	0.632905	5.67391	3.79512	0.00018426	0.00111299	0.302426
PSMB9	-0.662606	6.53435	-3.77443	0.00019936	0.00119032	0.229392
SOWAHC	0.616902	4.84922	3.77104	0.000201944	0.00120303	0.217455
SERPINB2	1.21614	3.68464	3.76989	0.000202822	0.00120648	0.213435
CCDC74A	-0.680541	2.84782	-3.75494	0.000214644	0.00126896	0.16094
CEMIP	0.7341	2.74716	3.74518	0.000222704	0.00131131	0.126792
SALL4	0.604323	1.5467	3.73601	0.000230547	0.00134893	0.094737
JAG1	0.615306	5.75257	3.73399	0.000232309	0.00135786	0.0876869
FAM83A	1.11717	5.36399	3.72521	0.000240108	0.00139408	0.0571203
KIRREL1	0.638688	3.38318	3.72272	0.000242366	0.00140379	0.0484561
HCK	-0.590452	3.83116	-3.71827	0.000246451	0.00142315	0.032984
CPNE8	0.632766	2.92309	3.71694	0.000247683	0.00142854	0.0283695
NECTIN1	0.701906	6.48374	3.71455	0.000249912	0.0014401	0.0200781
SLC44A5	0.775135	1.82447	3.70676	0.000257322	0.00147305	-0.00695696
TYROBP	-0.646992	6.5695	-3.69468	0.000269205	0.00153283	-0.0487168
TMEM154	0.60969	2.87337	3.6581	0.000308453	0.00172051	-0.174519
ITGA3	0.672284	6.26962	3.65794	0.000308631	0.001721	-0.17505
FLNC	0.678371	2.1091	3.64071	0.000328946	0.00182051	-0.233929
RNF152	0.618389	2.97392	3.62325	0.000350802	0.00192644	-0.29331
HIST1H1C	-0.666568	8.28388	-3.61803	0.000357605	0.00195596	-0.311036
HAS2	0.741653	1.94897	3.6067	0.000372777	0.00202622	-0.349368
CA2	0.94173	5.29252	3.60201	0.000379236	0.00205459	-0.365213
PLAAT3	-0.749886	3.55702	-3.60198	0.000379284	0.00205459	-0.365328
EPGN	0.749161	1.30842	3.59809	0.000384718	0.0020805	-0.378449
TNC	0.869305	5.37648	3.59318	0.000391678	0.00211336	-0.394979
LAMC2	0.854926	6.85978	3.58835	0.000398652	0.00214676	-0.411252
TINAGL1	0.618446	5.80857	3.55855	0.000444298	0.00236465	-0.511141
CENPV	-0.679537	3.41817	-3.55829	0.000444721	0.00236625	-0.512017
SLC2A1	0.662617	8.17487	3.53597	0.000482102	0.00253484	-0.586321
HCST	-0.592238	4.10985	-3.52855	0.000495181	0.00259297	-0.610952
PLAAT4	-0.751778	6.4763	-3.52601	0.000499728	0.00261321	-0.619362
COL4A5	0.806306	3.73976	3.51395	0.000521857	0.0027119	-0.659219
HEPHL1	0.9162	1.85977	3.50703	0.000534974	0.00277159	-0.682045
PIR	-0.60204	4.74034	-3.5063	0.000536381	0.00277608	-0.68446
CXCL8	0.96896	5.43057	3.49675	0.00055504	0.00286064	-0.715895
MTSS1	0.794592	4.31705	3.49454	0.000559443	0.00287834	-0.723156
TCN1	1.22519	3.49583	3.4921	0.000564338	0.00289963	-0.731162
OSBP2	0.646956	3.1415	3.48308	0.000582793	0.00298166	-0.76073
SLC16A4	0.602608	1.67832	3.48103	0.000587077	0.00299916	-0.767458
IL1A	0.988154	2.85164	3.47433	0.00060125	0.003063	-0.789368
C1QA	-0.781719	7.41043	-3.45133	0.000652379	0.00327557	-0.864295
SAMD9	0.689924	4.64579	3.44072	0.000677319	0.00338659	-0.898717
TMPRSS11F	0.739554	1.39076	3.43017	0.000702985	0.00349124	-0.93283
LGALS2	-0.640696	2.90011	-3.41689	0.000736587	0.00363925	-0.975636
RBP4	-0.734936	1.32996	-3.40748	0.000761329	0.00374507	-1.00591
THSD4	0.610802	2.668	3.39751	0.000788338	0.00386108	-1.03785
SERPINB7	0.925626	3.2451	3.39549	0.000793928	0.00388251	-1.04432
ISG15	-0.707514	8.75099	-3.39462	0.000796339	0.00388972	-1.0471
PHLDA1	0.639731	5.08951	3.3856	0.000821806	0.00399549	-1.07592
UCHL1	-0.983917	3.81279	-3.38242	0.000830985	0.00403284	-1.08609
CBR3	-0.599478	5.42408	-3.36929	0.000869811	0.00418838	-1.12788
SERPINB3	1.38432	7.2699	3.36086	0.000895628	0.00429328	-1.15464
ITGA5	0.618765	4.81466	3.35092	0.00092697	0.00441293	-1.1861
EMP1	0.668704	5.99928	3.34217	0.000955434	0.00452338	-1.21375
IGF2BP3	0.618874	1.63873	3.34085	0.000959768	0.00453605	-1.21788
IL1RN	0.851611	6.35555	3.33658	0.000974003	0.00459239	-1.23134
SOX9	0.647592	5.28128	3.32946	0.000998198	0.00469452	-1.25376
YAP1	0.637521	5.94506	3.32406	0.00101688	0.00476136	-1.2707
SLC37A2	0.589622	3.10688	3.31654	0.00104351	0.00485876	-1.2943
EGFR	0.661242	5.05833	3.31184	0.00106045	0.00492207	-1.30901
CA12	0.824183	4.91615	3.30402	0.00108921	0.00503691	-1.33344
ADGRF4	0.817647	3.5849	3.29595	0.00111964	0.00516177	-1.35858
SLC7A5	0.726872	6.94298	3.29566	0.00112077	0.00516451	-1.3595
ENTPD3	0.593714	3.14796	3.28878	0.00114738	0.00526304	-1.38091
ALDH3B2	0.812982	4.85565	3.26991	0.0012234	0.00555195	-1.4394
SERPINB13	1.40244	4.92193	3.25198	0.00129995	0.0058522	-1.4947
CLMP	0.637932	2.53579	3.24382	0.00133619	0.00598584	-1.51974
SPINK6	1.13127	1.69114	3.23572	0.00137314	0.00612557	-1.54458
DENND2C	0.683385	2.80268	3.23348	0.00138355	0.00616196	-1.55145
CPM	0.628296	3.56523	3.23138	0.00139335	0.00619409	-1.55787
PLCH2	0.681603	3.47187	3.22406	0.001428	0.00632415	-1.58022
S100B	-0.657294	3.1593	-3.20174	0.00153869	0.00675246	-1.64811
CST1	-0.767797	1.36949	-3.19014	0.00159936	0.00699149	-1.68325
CWH43	0.796615	1.33045	3.18831	0.00160908	0.0070308	-1.68876
ALDH3A1	-0.982152	4.46694	-3.18246	0.00164069	0.00715421	-1.70643
RAMP1	-0.732077	4.64768	-3.18068	0.00165042	0.00719173	-1.7118
ATP2C2	0.600853	2.80729	3.14425	0.00186151	0.00797373	-1.82101
GMPR	-0.601762	3.06897	-3.13791	0.0019007	0.00811802	-1.8399
RBP1	-0.793736	6.07322	-3.13312	0.00193082	0.00823014	-1.85415
GAMT	-0.652003	4.09444	-3.13204	0.00193763	0.00825549	-1.85734
CD24	0.615231	8.75447	3.09052	0.0022187	0.00923937	-1.97997
RAET1G	0.674576	2.98661	3.08013	0.00229462	0.00950182	-2.01039
HR	0.616727	4.37016	3.07663	0.00232081	0.00958954	-2.02065
CD8B	-0.641746	2.84035	-3.06979	0.00237261	0.00975728	-2.0406
PTN	-0.977129	3.97239	-3.04907	0.00253627	0.0103152	-2.10085
DST	0.610134	3.89132	3.03754	0.00263182	0.0106505	-2.13422
CYP24A1	0.879564	3.25024	3.03463	0.00265643	0.0107287	-2.14262
TNNC1	-0.752606	2.10918	-3.02346	0.00275285	0.011052	-2.17477
AKR1C1	-0.759168	2.44853	-3.01651	0.00281457	0.011263	-2.19476
KRT18	-0.623997	8.74685	-3.0094	0.0028789	0.0114701	-2.21513
ABO	0.764958	3.06698	3.00749	0.00289641	0.0115266	-2.22059
HES6	-0.685546	4.48961	-2.99837	0.00298145	0.0118123	-2.24665
SDR9C7	0.779099	1.81256	2.99785	0.0029864	0.0118271	-2.24815
IL33	0.792028	3.13249	2.99364	0.00302643	0.0119486	-2.26014
PGLYRP3	0.975644	3.05028	2.97795	0.00318024	0.012443	-2.30475
TNNC2	-0.653679	2.15284	-2.96674	0.00329436	0.012811	-2.33645
STC1	0.707602	3.38424	2.96445	0.00331822	0.012896	-2.34294
COL5A2	0.606787	4.8025	2.96083	0.00335615	0.013017	-2.35316
COL5A1	0.650248	4.83324	2.94736	0.00350069	0.0134929	-2.39104
IRX2	0.837555	2.40095	2.94622	0.00351324	0.0135304	-2.39426
GJB6	1.18665	4.5758	2.94238	0.00355568	0.0136504	-2.40504
C1QB	-0.700692	7.16937	-2.94103	0.00357066	0.0136965	-2.40881
SERPINB12	0.90237	1.45758	2.93116	0.00368222	0.0140652	-2.43643
RASSF10	0.593695	3.7935	2.93086	0.00368569	0.0140701	-2.43727
CLCA4	1.06288	3.36948	2.91284	0.00389777	0.0147591	-2.48746
PPP2R2C	0.683619	2.50258	2.90259	0.00402335	0.0151687	-2.51588
MAOA	0.636401	4.56465	2.89627	0.00410264	0.0154343	-2.53336
ARHGAP40	0.599992	2.46208	2.88319	0.00427126	0.0159529	-2.56943
KRT8	-0.87548	8.5921	-2.88029	0.00430946	0.0160547	-2.5774
SLC6A14	0.929412	3.82775	2.8777	0.00434391	0.0161579	-2.58452
GRHL3	0.734173	4.33963	2.86502	0.00451594	0.0166683	-2.61926
A2ML1	1.02865	3.94591	2.83532	0.0049435	0.0179798	-2.70009
TSPAN7	-0.664154	2.64447	-2.83025	0.00502006	0.0182202	-2.7138
APOE	-0.699273	7.40932	-2.82286	0.00513355	0.0185898	-2.73375
IGFBP2	-0.770461	5.47741	-2.82194	0.00514796	0.018635	-2.73625
TNS4	0.74572	6.34083	2.81595	0.00524189	0.0189357	-2.75238
PLA2G4A	0.608804	3.33362	2.80228	0.00546217	0.0195837	-2.78907
CCND1	0.612395	4.98291	2.79249	0.00562506	0.0200476	-2.81525
SERPINB5	0.877193	6.73699	2.79213	0.0056311	0.0200617	-2.8162
NOTUM	-0.602963	1.19619	-2.78343	0.0057798	0.0205152	-2.8394
MUC21	0.852359	2.09179	2.76906	0.006033	0.0212525	-2.87755
COL12A1	0.598962	4.50243	2.7639	0.00612651	0.0215383	-2.89122
HS6ST2	0.617617	3.00427	2.73218	0.0067297	0.0233209	-2.97462
DSG3	1.26805	6.12118	2.73205	0.00673232	0.0233257	-2.97497
SPINK5	0.960941	4.05749	2.72813	0.00681055	0.0235499	-2.98522
CRCT1	0.967829	2.64727	2.72502	0.00687304	0.0237275	-2.99332
EPCAM	-0.678941	7.20108	-2.71659	0.00704552	0.0242173	-3.01529
COL3A1	0.653145	7.72623	2.7108	0.00716624	0.0245626	-3.03035
IL36A	0.641839	1.09103	2.70175	0.00735852	0.0251273	-3.0538
KRT6C	1.20882	4.5875	2.69421	0.00752228	0.0256089	-3.07329
CAMK2N1	0.650856	5.08664	2.69406	0.00752555	0.0256155	-3.07367
SOX7	0.625823	3.93448	2.68849	0.0076487	0.0259655	-3.08804
SPINK7	0.648124	1.20681	2.68569	0.00771133	0.0261503	-3.09525
HES2	0.724609	4.64118	2.67307	0.00799897	0.0269587	-3.12764
SERPINB4	1.08456	6.41004	2.66866	0.00810189	0.0272182	-3.13894
NCCRP1	0.962741	5.29837	2.65818	0.00835118	0.0279296	-3.16571
GSDMC	0.677607	4.31548	2.64992	0.00855228	0.028463	-3.18671
COCH	-0.593696	2.32785	-2.63398	0.00895296	0.0295807	-3.2271
S100P	0.952073	6.72817	2.62599	0.00916006	0.0301196	-3.24725
IFI6	-0.600781	9.60435	-2.61935	0.0093354	0.0305893	-3.26396
CXCL1	0.794921	6.77801	2.61833	0.00936261	0.0306593	-3.26652
TNNT1	-0.73977	5.21527	-2.60728	0.00966201	0.0315105	-3.29423
CPE	0.636718	4.86722	2.5983	0.00991151	0.0321491	-3.31666
BNC1	0.866752	3.97565	2.5913	0.0101101	0.0327379	-3.33411
ALOX15B	0.673462	2.51561	2.58172	0.0103877	0.0334781	-3.3579
SLC39A2	0.680938	2.71236	2.5723	0.0106672	0.0342036	-3.38122
TMSB15A	-0.708238	2.91727	-2.54994	0.0113577	0.0359512	-3.43623
MMP13	0.878414	2.65111	2.54726	0.0114429	0.0361672	-3.44278
SLC7A2	0.6893	2.32492	2.54218	0.0116063	0.0366052	-3.4552
KRT6B	1.14697	6.69131	2.53442	0.0118599	0.0372576	-3.47413
LCE3E	0.609727	1.28387	2.53003	0.0120059	0.0376423	-3.48484
CPA4	0.755644	3.299	2.52985	0.0120116	0.0376542	-3.48525
CAPN13	0.593838	1.73719	2.51736	0.0124353	0.0387162	-3.51557
MME	0.650748	1.97067	2.51263	0.012599	0.039137	-3.52701
KLK13	0.910299	2.89838	2.51034	0.012679	0.0393281	-3.53254
DSG1	0.613083	1.36486	2.48874	0.0134557	0.041373	-3.58445
POMC	-0.588809	1.77168	-2.47282	0.0140553	0.0429643	-3.62246
HAS3	0.676171	4.46696	2.47071	0.0141364	0.0431502	-3.62747
BASP1	0.637145	5.53614	2.46446	0.0143796	0.0438018	-3.64233
CXCL5	0.746881	1.99872	2.46058	0.0145324	0.0442109	-3.65153
IL36G	0.812911	2.83935	2.45617	0.0147076	0.0445988	-3.66196
FN1	0.669622	5.58259	2.43544	0.015557	0.0466352	-3.71077
POSTN	0.644252	3.84053	2.40926	0.0166913	0.049406	-3.77184
