# Supplementary material for: Development and Validation of a Novel Gene Signature for Predicting the Prognosis by Identifying m5C Modification Subtypes of Cervical Cancer
Source: Front Genet. 2021 Sep 22;12:733715. doi: 10.3389/fgene.2021.733715 (PMC8493221; doi:10.3389/fgene.2021.733715)
Supplement: Supplementary file 1 [file Presentation1.zip › Table 7.XLSX]

## Sheet: S3
geneSet	description	link	size	overlap	expect	enrichmentRatio	pValue	FDR	overlapId	userId	DB
hsa00980	Metabolism of xenobiotics by cytochrome P450	http://www.kegg.jp/kegg-bin/show_pathway?hsa00980+1645+2947+874	24	3	0.186315	16.1017	0.000787421	0.234651	1645;2947;874	GSTM3;CBR3;AKR1C1	pathway_KEGG
hsa03010	Ribosome	http://www.kegg.jp/kegg-bin/show_pathway?hsa03010+10573+200916+6169+6173+6182	113	5	0.877234	5.69973	0.00167739	0.249931	10573;200916;6169;6173;6182	MRPL12;MRPL28;RPL38;RPL36A;RPL22L1	pathway_KEGG
GO:0001523	retinoid metabolic process	http://amigo.geneontology.org/amigo/term/GO:0001523	43	4	0.283982	14.0854	0.000176657	0.438449	348;1645;5947;5950	RBP4;RBP1;AKR1C1;APOE	geneontology_Biological_Process
GO:0052548	regulation of endopeptidase activity	http://amigo.geneontology.org/amigo/term/GO:0052548	313	9	2.06713	4.35387	0.0001999	0.438449	332;1469;2537;3965;4255;5698;5973;9232;51079	NDUFA13;BIRC5;PTTG1;MGMT;LGALS9;RENBP;PSMB9;CST1;IFI6	geneontology_Biological_Process
GO:0016101	diterpenoid metabolic process	http://amigo.geneontology.org/amigo/term/GO:0016101	48	4	0.317003	12.6182	0.000271719	0.438449	348;1645;5947;5950	RBP4;RBP1;AKR1C1;APOE	geneontology_Biological_Process
GO:0052547	regulation of peptidase activity	http://amigo.geneontology.org/amigo/term/GO:0052547	332	9	2.19261	4.1047	0.000309803	0.438449	332;1469;2537;3965;4255;5698;5973;9232;51079	NDUFA13;BIRC5;PTTG1;MGMT;LGALS9;RENBP;PSMB9;CST1;IFI6	geneontology_Biological_Process
GO:0015934	large ribosomal subunit	http://amigo.geneontology.org/amigo/term/GO:0015934	83	5	0.443204	11.2815	7.63075e-05	0.0539494	6169;6173;6182;10573;200916	MRPL12;MRPL28;RPL38;RPL36A;RPL22L1	geneontology_Cellular_Component
GO:0005865	striated muscle thin filament	http://amigo.geneontology.org/amigo/term/GO:0005865	25	3	0.133495	22.4727	0.00030492	0.0606946	7125;7134;7138	TNNC1;TNNC2;TNNT1	geneontology_Cellular_Component
GO:0005840	ribosome	http://amigo.geneontology.org/amigo/term/GO:0005840	177	6	0.945146	6.34823	0.000341213	0.0606946	6169;6173;6182;10573;90480;200916	MRPL12;MRPL28;RPL38;GADD45GIP1;RPL36A;RPL22L1	geneontology_Cellular_Component
GO:0036379	myofilament	http://amigo.geneontology.org/amigo/term/GO:0036379	26	3	0.138835	21.6084	0.000343392	0.0606946	7125;7134;7138	TNNC1;TNNC2;TNNT1	geneontology_Cellular_Component
GO:0005759	mitochondrial matrix	http://amigo.geneontology.org/amigo/term/GO:0005759	270	7	1.44175	4.85522	0.000544366	0.0769734	2109;2647;3028;4521;6182;10573;90480	MRPL12;HSD17B10;MRPL28;BLOC1S1;NUDT1;ETFB;GADD45GIP1	geneontology_Cellular_Component
GO:0044391	ribosomal subunit	http://amigo.geneontology.org/amigo/term/GO:0044391	142	5	0.758252	6.59411	0.000927976	0.108328	6169;6173;6182;10573;200916	MRPL12;MRPL28;RPL38;RPL36A;RPL22L1	geneontology_Cellular_Component
GO:0042627	chylomicron	http://amigo.geneontology.org/amigo/term/GO:0042627	10	2	0.0533981	37.4545	0.00122577	0.108328	341;348	APOC1;APOE	geneontology_Cellular_Component
GO:0019774	proteasome core complex, beta-subunit complex	http://amigo.geneontology.org/amigo/term/GO:0019774	10	2	0.0533981	37.4545	0.00122577	0.108328	5691;5698	PSMB3;PSMB9	geneontology_Cellular_Component
GO:0034361	very-low-density lipoprotein particle	http://amigo.geneontology.org/amigo/term/GO:0034361	13	2	0.0694175	28.8112	0.00210295	0.148679	341;348	APOC1;APOE	geneontology_Cellular_Component
GO:0034385	triglyceride-rich plasma lipoprotein particle	http://amigo.geneontology.org/amigo/term/GO:0034385	13	2	0.0694175	28.8112	0.00210295	0.148679	341;348	APOC1;APOE	geneontology_Cellular_Component
GO:0099513	polymeric cytoskeletal fiber	http://amigo.geneontology.org/amigo/term/GO:0099513	455	8	2.42961	3.29271	0.00266948	0.171575	199;332;3055;3856;3875;5881;8631;51181	DCXR;BIRC5;AIF1;SKAP1;RAC3;HCK;KRT18;KRT8	geneontology_Cellular_Component
GO:0022625	cytosolic large ribosomal subunit	http://amigo.geneontology.org/amigo/term/GO:0022625	57	3	0.304369	9.85646	0.0034384	0.182651	6169;6173;200916	RPL38;RPL36A;RPL22L1	geneontology_Cellular_Component
GO:0005581	collagen trimer	http://amigo.geneontology.org/amigo/term/GO:0005581	58	3	0.309709	9.68652	0.00361235	0.182651	712;713;129080	EMID1;C1QA;C1QB	geneontology_Cellular_Component
GO:0042101	T cell receptor complex	http://amigo.geneontology.org/amigo/term/GO:0042101	17	2	0.0907767	22.0321	0.00361684	0.182651	926;8631	SKAP1;CD8B	geneontology_Cellular_Component
GO:0005839	proteasome core complex	http://amigo.geneontology.org/amigo/term/GO:0005839	19	2	0.101456	19.7129	0.00451667	0.201608	5691;5698	PSMB3;PSMB9	geneontology_Cellular_Component
GO:0005844	polysome	http://amigo.geneontology.org/amigo/term/GO:0005844	63	3	0.336408	8.91775	0.00456255	0.201608	6169;6173;84316	RPL38;NAA38;RPL36A	geneontology_Cellular_Component
GO:0034364	high-density lipoprotein particle	http://amigo.geneontology.org/amigo/term/GO:0034364	22	2	0.117476	17.0248	0.00603928	0.251163	341;348	APOC1;APOE	geneontology_Cellular_Component
GO:0000315	organellar large ribosomal subunit	http://amigo.geneontology.org/amigo/term/GO:0000315	25	2	0.133495	14.9818	0.00776338	0.288879	6182;10573	MRPL12;MRPL28	geneontology_Cellular_Component
GO:0005762	mitochondrial large ribosomal subunit	http://amigo.geneontology.org/amigo/term/GO:0005762	25	2	0.133495	14.9818	0.00776338	0.288879	6182;10573	MRPL12;MRPL28	geneontology_Cellular_Component
GO:0031012	extracellular matrix	http://amigo.geneontology.org/amigo/term/GO:0031012	344	6	1.83689	3.26638	0.00970925	0.302171	348;712;713;1690;5764;129080	EMID1;C1QA;PTN;C1QB;APOE;COCH	geneontology_Cellular_Component
GO:0005884	actin filament	http://amigo.geneontology.org/amigo/term/GO:0005884	83	3	0.443204	6.76889	0.00979468	0.302171	199;3055;5881	AIF1;RAC3;HCK	geneontology_Cellular_Component
GO:0034358	plasma lipoprotein particle	http://amigo.geneontology.org/amigo/term/GO:0034358	29	2	0.154854	12.9154	0.0103642	0.302171	341;348	APOC1;APOE	geneontology_Cellular_Component
GO:1990777	lipoprotein particle	http://amigo.geneontology.org/amigo/term/GO:1990777	29	2	0.154854	12.9154	0.0103642	0.302171	341;348	APOC1;APOE	geneontology_Cellular_Component
GO:0045095	keratin filament	http://amigo.geneontology.org/amigo/term/GO:0045095	29	2	0.154854	12.9154	0.0103642	0.302171	3856;3875	KRT18;KRT8	geneontology_Cellular_Component
GO:0098798	mitochondrial protein complex	http://amigo.geneontology.org/amigo/term/GO:0098798	166	4	0.886408	4.5126	0.0117262	0.302171	3028;6182;10573;51079	MRPL12;HSD17B10;NDUFA13;MRPL28	geneontology_Cellular_Component
GO:0042788	polysomal ribosome	http://amigo.geneontology.org/amigo/term/GO:0042788	31	2	0.165534	12.0821	0.0117899	0.302171	6169;6173	RPL38;RPL36A	geneontology_Cellular_Component
GO:0032994	protein-lipid complex	http://amigo.geneontology.org/amigo/term/GO:0032994	31	2	0.165534	12.0821	0.0117899	0.302171	341;348	APOC1;APOE	geneontology_Cellular_Component
GO:0030017	sarcomere	http://amigo.geneontology.org/amigo/term/GO:0030017	167	4	0.891748	4.48557	0.0119672	0.302171	3856;7125;7134;7138	TNNC1;TNNC2;KRT8;TNNT1	geneontology_Cellular_Component
GO:0062023	collagen-containing extracellular matrix	http://amigo.geneontology.org/amigo/term/GO:0062023	278	5	1.48447	3.36821	0.0160083	0.383269	348;712;713;1690;5764	C1QA;PTN;C1QB;APOE;COCH	geneontology_Cellular_Component
GO:0044449	contractile fiber part	http://amigo.geneontology.org/amigo/term/GO:0044449	183	4	0.977184	4.09339	0.0162632	0.383269	3856;7125;7134;7138	TNNC1;TNNC2;KRT8;TNNT1	geneontology_Cellular_Component
GO:0030016	myofibril	http://amigo.geneontology.org/amigo/term/GO:0030016	185	4	0.987864	4.04914	0.0168601	0.384518	3856;7125;7134;7138	TNNC1;TNNC2;KRT8;TNNT1	geneontology_Cellular_Component
GO:0022626	cytosolic ribosome	http://amigo.geneontology.org/amigo/term/GO:0022626	103	3	0.55	5.45455	0.0174973	0.385465	6169;6173;200916	RPL38;RPL36A;RPL22L1	geneontology_Cellular_Component
GO:0015629	actin cytoskeleton	http://amigo.geneontology.org/amigo/term/GO:0015629	394	6	2.10388	2.85187	0.017992	0.385465	199;3055;5881;7125;7134;7138	AIF1;RAC3;HCK;TNNC1;TNNC2;TNNT1	geneontology_Cellular_Component
GO:0043292	contractile fiber	http://amigo.geneontology.org/amigo/term/GO:0043292	194	4	1.03592	3.86129	0.0197161	0.409979	3856;7125;7134;7138	TNNC1;TNNC2;KRT8;TNNT1	geneontology_Cellular_Component
GO:0044445	cytosolic part	http://amigo.geneontology.org/amigo/term/GO:0044445	204	4	1.08932	3.67201	0.0232226	0.469096	2647;6169;6173;200916	BLOC1S1;RPL38;RPL36A;RPL22L1	geneontology_Cellular_Component
GO:1904115	axon cytoplasm	http://amigo.geneontology.org/amigo/term/GO:1904115	46	2	0.245631	8.14229	0.0249403	0.476562	2647;7345	BLOC1S1;UCHL1	geneontology_Cellular_Component
GO:0000786	nucleosome	http://amigo.geneontology.org/amigo/term/GO:0000786	46	2	0.245631	8.14229	0.0249403	0.476562	3006;8338	HIST2H2AC;HIST1H1C	geneontology_Cellular_Component
GO:0000313	organellar ribosome	http://amigo.geneontology.org/amigo/term/GO:0000313	48	2	0.256311	7.80303	0.0269981	0.489428	6182;10573	MRPL12;MRPL28	geneontology_Cellular_Component
GO:0005761	mitochondrial ribosome	http://amigo.geneontology.org/amigo/term/GO:0005761	48	2	0.256311	7.80303	0.0269981	0.489428	6182;10573	MRPL12;MRPL28	geneontology_Cellular_Component
GO:0016616	oxidoreductase activity, acting on the CH-OH group of donors, NAD or NADP as acceptor	http://amigo.geneontology.org/amigo/term/GO:0016616	54	4	0.317429	12.6012	0.000273964	0.106947	874;1645;3028;51181	HSD17B10;DCXR;CBR3;AKR1C1	geneontology_Molecular_Function
GO:0048306	calcium-dependent protein binding	http://amigo.geneontology.org/amigo/term/GO:0048306	55	4	0.323308	12.3721	0.000294161	0.106947	5881;6285;7125;7134	RAC3;S100B;TNNC1;TNNC2	geneontology_Molecular_Function
GO:0016614	oxidoreductase activity, acting on CH-OH group of donors	http://amigo.geneontology.org/amigo/term/GO:0016614	57	4	0.335064	11.938	0.000337729	0.106947	874;1645;3028;51181	HSD17B10;DCXR;CBR3;AKR1C1	geneontology_Molecular_Function
GO:0003735	structural constituent of ribosome	http://amigo.geneontology.org/amigo/term/GO:0003735	126	5	0.740668	6.75066	0.000840103	0.199525	6169;6173;6182;10573;200916	MRPL12;MRPL28;RPL38;RPL36A;RPL22L1	geneontology_Molecular_Function
GO:0016655	oxidoreductase activity, acting on NAD(P)H, quinone or similar compound as acceptor	http://amigo.geneontology.org/amigo/term/GO:0016655	41	3	0.241011	12.4476	0.00175631	0.286003	1645;51079;51181	NDUFA13;DCXR;AKR1C1	geneontology_Molecular_Function
GO:0016918	retinal binding	http://amigo.geneontology.org/amigo/term/GO:0016918	11	2	0.0646615	30.9303	0.00180633	0.286003	5947;5950	RBP4;RBP1	geneontology_Molecular_Function
GO:0004869	cysteine-type endopeptidase inhibitor activity	http://amigo.geneontology.org/amigo/term/GO:0004869	48	3	0.282159	10.6323	0.00276781	0.351597	332;1469;9232	BIRC5;PTTG1;CST1	geneontology_Molecular_Function
GO:0043178	alcohol binding	http://amigo.geneontology.org/amigo/term/GO:0043178	54	3	0.317429	9.45093	0.00387152	0.351597	348;5947;5950	RBP4;RBP1;APOE	geneontology_Molecular_Function
GO:0004866	endopeptidase inhibitor activity	http://amigo.geneontology.org/amigo/term/GO:0004866	117	4	0.687763	5.81595	0.00487972	0.351597	332;1469;5973;9232	BIRC5;PTTG1;RENBP;CST1	geneontology_Molecular_Function
GO:0098641	cadherin binding involved in cell-cell adhesion	http://amigo.geneontology.org/amigo/term/GO:0098641	18	2	0.10581	18.9019	0.00489376	0.351597	3875;4072	KRT18;EPCAM	geneontology_Molecular_Function
GO:0004298	threonine-type endopeptidase activity	http://amigo.geneontology.org/amigo/term/GO:0004298	18	2	0.10581	18.9019	0.00489376	0.351597	5691;5698	PSMB3;PSMB9	geneontology_Molecular_Function
GO:0070003	threonine-type peptidase activity	http://amigo.geneontology.org/amigo/term/GO:0070003	18	2	0.10581	18.9019	0.00489376	0.351597	5691;5698	PSMB3;PSMB9	geneontology_Molecular_Function
GO:0004857	enzyme inhibitor activity	http://amigo.geneontology.org/amigo/term/GO:0004857	270	6	1.58715	3.78037	0.00490457	0.351597	332;341;1469;5764;5973;9232	BIRC5;PTTG1;RENBP;APOC1;CST1;PTN	geneontology_Molecular_Function
GO:0030414	peptidase inhibitor activity	http://amigo.geneontology.org/amigo/term/GO:0030414	119	4	0.69952	5.71821	0.00518142	0.351597	332;1469;5973;9232	BIRC5;PTTG1;RENBP;CST1	geneontology_Molecular_Function
GO:0061135	endopeptidase regulator activity	http://amigo.geneontology.org/amigo/term/GO:0061135	123	4	0.723033	5.53225	0.00582193	0.368722	332;1469;5973;9232	BIRC5;PTTG1;RENBP;CST1	geneontology_Molecular_Function
GO:0005501	retinoid binding	http://amigo.geneontology.org/amigo/term/GO:0005501	21	2	0.123445	16.2016	0.00664138	0.394332	5947;5950	RBP4;RBP1	geneontology_Molecular_Function
GO:0019840	isoprenoid binding	http://amigo.geneontology.org/amigo/term/GO:0019840	22	2	0.129323	15.4652	0.00727806	0.406715	5947;5950	RBP4;RBP1	geneontology_Molecular_Function
GO:0016491	oxidoreductase activity	http://amigo.geneontology.org/amigo/term/GO:0016491	393	7	2.31018	3.03007	0.00791425	0.415698	874;1645;2109;3028;8544;51079;51181	HSD17B10;NDUFA13;DCXR;ETFB;PIR;CBR3;AKR1C1	geneontology_Molecular_Function
GO:0016651	oxidoreductase activity, acting on NAD(P)H	http://amigo.geneontology.org/amigo/term/GO:0016651	71	3	0.417361	7.18803	0.00831396	0.415698	1645;51079;51181	NDUFA13;DCXR;AKR1C1	geneontology_Molecular_Function
